# Supplementary material for: Bis[4-(dimethyl­amino)­pyridinium] bis­[4-(dimethyl­amino)­pyridine-κN 1]tetra­kis­(thio­cyanato-κN)manganate(II)
Source: Acta Crystallogr Sect E Struct Rep Online. 2012 Nov 24;68(Pt 12):m1528. doi: 10.1107/S1600536812047678 (PMC3588772; doi:10.1107/S1600536812047678)
Supplement: Supplementary file 1 [file e-68-m1528-sup1.cif]

##############################################################################
#                                                                            #
# This CIF contains the data in a paper accepted for publication in          #
# Acta Crystallographica Section E. It conforms to the requirements of       #
# Notes for Authors for Acta Crystallographica Section E, and has been       #
# peer reviewed under the auspices of the IUCr Commission on Journals.       #
#                                                                            #
# Full details of the Crystallographic Information File format               #
# are given in the paper "The Crystallographic Information File (CIF):       #
# a New Standard Archive File for Crystallography" by S. R. Hall, F. H.      #
# Allen and I. D. Brown [Acta Cryst. (1991), A47, 655-685].                  #
#                                                                            #
# The current version of the core CIF dictionary is obtainable from          #
# ftp://ftp.iucr.org/pub/cif_core.dic.                                       #
#                                                                            #
# Software is freely available for graphical display of the structure(s)     #
# in this CIF. For information consult the CIF software page                 #
# http://www.iucr.org/resources/cif/software.                                #
#                                                                            #
# This file may be used for bona fide research purposes within the           #
# scientific community so long as proper attribution is given to the journal # 
# article from which it was obtained.                                        #
#                                                                            #
##############################################################################
data_I
_audit_creation_method     SHELXL-97
_chemical_name_systematic
;
Bis[4-(dimethylamino)pyridinium] bis[4-(dimethylamino)pyridine-
\k<i>N</i>^1^]tetrakis(thiocyanato-\k<i>N</i>)manganate(II)
;
_chemical_name_common     ?
_chemical_formula_moiety     '2(C7 H11 N2 +), C18 H20 Mn N8 S4 2-'
_chemical_formula_sum     'C32 H42 Mn N12 S4'
_chemical_formula_iupac     '(C7 H11 N2)2 [Mn (N C S)4 (C7 H10 N2)2]'
_chemical_formula_weight     777.96
_chemical_melting_point     ?
_symmetry_cell_setting     triclinic
_symmetry_space_group_name_H-M     'P -1'
_symmetry_space_group_name_Hall     '-P 1'
loop_
    _symmetry_equiv_pos_as_xyz
    'x, y, z'
    '-x, -y, -z'
_cell_length_a     11.7307(8)
_cell_length_b     11.9010(9)
_cell_length_c     15.4224(12)
_cell_angle_alpha     102.520(9)
_cell_angle_beta     96.794(9)
_cell_angle_gamma     107.400(8)
_cell_volume     1966.6(3)
_cell_formula_units_Z     2
_cell_measurement_reflns_used     24452
_cell_measurement_theta_min     2.59
_cell_measurement_theta_max     28.00
_cell_measurement_temperature     180(2)
_exptl_crystal_description     block
_exptl_crystal_colour     yellow
_exptl_crystal_size_max     0.1750
_exptl_crystal_size_mid     0.1048
_exptl_crystal_size_min     0.0451
_exptl_crystal_density_diffrn     1.314
_exptl_crystal_density_meas     ?
_exptl_crystal_density_method     'not measured'
_exptl_crystal_F_000     814
_exptl_absorpt_coefficient_mu     0.588
_exptl_absorpt_correction_type     numerical
_exptl_absorpt_process_details     '(X-SHAPE and X-RED32; Stoe & Cie, 2008)'
_exptl_absorpt_correction_T_min     0.8733
_exptl_absorpt_correction_T_max     0.9682
_exptl_special_details     ?
_diffrn_ambient_temperature     180(2)
_diffrn_radiation_type     MoK\a
_diffrn_radiation_wavelength     0.71073
_diffrn_radiation_source     'fine-focus sealed tube'
_diffrn_radiation_monochromator     graphite
_diffrn_measurement_device_type     'Stoe IPDS-1'
_diffrn_measurement_method     'phi scan'
_diffrn_detector_area_resol_mean     ?
_diffrn_reflns_number     24452
_diffrn_reflns_av_R_equivalents     0.0412
_diffrn_reflns_av_sigmaI/netI     0.0411
_diffrn_reflns_theta_min     2.59
_diffrn_reflns_theta_max     28.00
_diffrn_reflns_theta_full     28.00
_diffrn_measured_fraction_theta_max     0.982
_diffrn_measured_fraction_theta_full     0.982
_diffrn_reflns_limit_h_min     -15
_diffrn_reflns_limit_h_max     15
_diffrn_reflns_limit_k_min     -15
_diffrn_reflns_limit_k_max     15
_diffrn_reflns_limit_l_min     -20
_diffrn_reflns_limit_l_max     20
_diffrn_standards_number     0
_diffrn_standards_interval_count     ?
_diffrn_standards_interval_time     0
_diffrn_standards_decay_%     0
_refine_special_details
;
Refinement of F^2^ against ALL reflections.  The weighted R-factor wR and
goodness of fit S are based on F^2^, conventional R-factors R are based
on F, with F set to zero for negative F^2^. The threshold expression of
F^2^ > 2sigma(F^2^) is used only for calculating R-factors(gt) etc. and is
not relevant to the choice of reflections for refinement.  R-factors based
on F^2^ are statistically about twice as large as those based on F, and R-
factors based on ALL data will be even larger.
;
_reflns_number_total     9338
_reflns_number_gt     6752
_reflns_threshold_expression     I>2sigma(I)
_refine_ls_structure_factor_coef     Fsqd
_refine_ls_matrix_type     full
_refine_ls_R_factor_all     0.0644
_refine_ls_R_factor_gt     0.0435
_refine_ls_wR_factor_gt     0.1107
_refine_ls_wR_factor_ref     0.1207
_refine_ls_goodness_of_fit_ref     1.023
_refine_ls_restrained_S_all     1.023
_refine_ls_number_reflns     9338
_refine_ls_number_parameters     450
_refine_ls_number_restraints     0
_refine_ls_hydrogen_treatment     constr
_refine_ls_weighting_scheme     calc
_refine_ls_weighting_details
         'calc w=1/[\s^2^(Fo^2^)+(0.0727P)^2^+0.0822P] where P=(Fo^2^+2Fc^2^)/3'
_atom_sites_solution_hydrogens     geom
_atom_sites_solution_primary     direct
_atom_sites_solution_secondary     difmap
_refine_ls_shift/su_max     0.001
_refine_ls_shift/su_mean     0.000
_refine_diff_density_max     0.802
_refine_diff_density_min     -0.724
_refine_ls_extinction_method     none
_refine_ls_extinction_coef     ?
loop_
    _atom_type_symbol
    _atom_type_description
    _atom_type_scat_dispersion_real
    _atom_type_scat_dispersion_imag
    _atom_type_scat_source
    'C' 'C' 0.0033 0.0016
                         'International Tables Vol C Tables 4.2.6.8 and 6.1.1.4'
    'H' 'H' 0.0000 0.0000
                         'International Tables Vol C Tables 4.2.6.8 and 6.1.1.4'
    'N' 'N' 0.0061 0.0033
                         'International Tables Vol C Tables 4.2.6.8 and 6.1.1.4'
    'S' 'S' 0.1246 0.1234
                         'International Tables Vol C Tables 4.2.6.8 and 6.1.1.4'
    'Mn' 'Mn' 0.3368 0.7283
                         'International Tables Vol C Tables 4.2.6.8 and 6.1.1.4'
_computing_data_collection     'X-AREA (Stoe & Cie, 2008)'
_computing_cell_refinement     'X-AREA (Stoe & Cie, 2008)'
_computing_data_reduction     'X-AREA (Stoe & Cie, 2008)'
_computing_structure_solution     'SHELXS97 (Sheldrick, 2008)'
_computing_structure_refinement     'SHELXL97 (Sheldrick, 2008)'
_computing_molecular_graphics
               'XP in SHELXTL (Sheldrick, 2008) and DIAMOND (Brandenburg, 2012)'
_computing_publication_material     'XCIF in SHELXTL (Sheldrick, 2008)'
loop_
    _atom_site_type_symbol
    _atom_site_label
    _atom_site_fract_x
    _atom_site_fract_y
    _atom_site_fract_z
    _atom_site_U_iso_or_equiv
    _atom_site_adp_type
    _atom_site_calc_flag
    _atom_site_refinement_flags
    _atom_site_occupancy
    _atom_site_symmetry_multiplicity
    _atom_site_disorder_assembly
    _atom_site_disorder_group
    Mn Mn1 0.68016(2) 0.43208(2) 0.733534(19) 0.03223(9) Uani d . 1 1 . .
    N N1 0.58727(17) 0.35462(17) 0.83317(13) 0.0465(4) Uani d . 1 1 . .
    C C1 0.5433(2) 0.29723(19) 0.87948(16) 0.0449(5) Uani d . 1 1 . .
    S S1 0.48122(9) 0.21875(8) 0.94635(7) 0.0889(3) Uani d . 1 1 . .
    N N2 0.81931(17) 0.57958(16) 0.84005(13) 0.0479(4) Uani d . 1 1 . .
    C C2 0.90686(19) 0.65777(17) 0.87884(14) 0.0387(4) Uani d . 1 1 . .
    S S2 1.03117(6) 0.76864(5) 0.93376(6) 0.0679(2) Uani d . 1 1 . .
    N N3 0.54216(18) 0.28333(16) 0.62122(14) 0.0516(5) Uani d . 1 1 . .
    C C3 0.45842(18) 0.19649(17) 0.59757(13) 0.0363(4) Uani d . 1 1 . .
    S S3 0.33917(6) 0.07240(6) 0.56332(5) 0.0677(2) Uani d . 1 1 . .
    N N4 0.77439(18) 0.50766(18) 0.62913(14) 0.0507(5) Uani d . 1 1 . .
    C C4 0.84494(19) 0.58781(17) 0.61404(13) 0.0364(4) Uani d . 1 1 . .
    S S4 0.94638(7) 0.70095(6) 0.59289(5) 0.0673(2) Uani d . 1 1 . .
    N N10 0.79695(14) 0.31067(13) 0.72983(11) 0.0344(3) Uani d . 1 1 . .
    C C10 0.81667(19) 0.25345(17) 0.65092(14) 0.0392(4) Uani d . 1 1 . .
    H H10 0.7793 0.2649 0.5969 0.047 Uiso calc R 1 1 . .
    C C11 0.8868(2) 0.17989(17) 0.64293(15) 0.0429(5) Uani d . 1 1 . .
    H H11 0.8969 0.1422 0.5847 0.052 Uiso calc R 1 1 . .
    C C12 0.94409(18) 0.15981(16) 0.72082(16) 0.0416(5) Uani d . 1 1 . .
    C C13 0.92381(19) 0.21962(18) 0.80340(15) 0.0418(5) Uani d . 1 1 . .
    H H13 0.9598 0.2103 0.8587 0.050 Uiso calc R 1 1 . .
    C C14 0.85175(18) 0.29156(17) 0.80394(14) 0.0379(4) Uani d . 1 1 . .
    H H14 0.8398 0.3307 0.8610 0.045 Uiso calc R 1 1 . .
    N N11 1.01300(19) 0.08574(18) 0.71490(18) 0.0611(6) Uani d . 1 1 . .
    C C15 1.0336(3) 0.0294(2) 0.6272(3) 0.0813(10) Uani d . 1 1 . .
    H H15A 0.9558 -0.0266 0.5891 0.122 Uiso calc R 1 1 . .
    H H15B 1.0894 -0.0161 0.6356 0.122 Uiso calc R 1 1 . .
    H H15C 1.0694 0.0930 0.5977 0.122 Uiso calc R 1 1 . .
    C C16 1.0718(3) 0.0642(3) 0.7951(3) 0.0855(11) Uani d . 1 1 . .
    H H16A 1.1449 0.1348 0.8250 0.128 Uiso calc R 1 1 . .
    H H16B 1.0949 -0.0089 0.7775 0.128 Uiso calc R 1 1 . .
    H H16C 1.0153 0.0522 0.8369 0.128 Uiso calc R 1 1 . .
    N N20 0.56112(15) 0.54793(14) 0.72115(11) 0.0345(3) Uani d . 1 1 . .
    C C20 0.51483(18) 0.55514(17) 0.63922(13) 0.0369(4) Uani d . 1 1 . .
    H H20 0.5362 0.5118 0.5879 0.044 Uiso calc R 1 1 . .
    C C21 0.43956(19) 0.61995(17) 0.62432(13) 0.0365(4) Uani d . 1 1 . .
    H H21 0.4107 0.6209 0.5644 0.044 Uiso calc R 1 1 . .
    C C22 0.40472(17) 0.68564(16) 0.69838(13) 0.0346(4) Uani d . 1 1 . .
    C C23 0.45337(18) 0.67870(16) 0.78447(13) 0.0359(4) Uani d . 1 1 . .
    H H23 0.4343 0.7210 0.8374 0.043 Uiso calc R 1 1 . .
    C C24 0.52809(17) 0.61082(16) 0.79141(13) 0.0348(4) Uani d . 1 1 . .
    H H24 0.5590 0.6079 0.8504 0.042 Uiso calc R 1 1 . .
    N N21 0.32914(17) 0.74991(16) 0.68615(13) 0.0444(4) Uani d . 1 1 . .
    C C25 0.2838(2) 0.7546(2) 0.59538(18) 0.0538(6) Uani d . 1 1 . .
    H H25A 0.3527 0.7902 0.5682 0.081 Uiso calc R 1 1 . .
    H H25B 0.2312 0.8051 0.5989 0.081 Uiso calc R 1 1 . .
    H H25C 0.2371 0.6718 0.5580 0.081 Uiso calc R 1 1 . .
    C C26 0.2942(2) 0.8181(2) 0.76234(19) 0.0584(6) Uani d . 1 1 . .
    H H26A 0.2535 0.7623 0.7962 0.088 Uiso calc R 1 1 . .
    H H26B 0.2384 0.8571 0.7401 0.088 Uiso calc R 1 1 . .
    H H26C 0.3670 0.8808 0.8022 0.088 Uiso calc R 1 1 . .
    N N30 0.84902(18) 0.59839(17) 0.37737(13) 0.0502(5) Uani d . 1 1 . .
    H H30 0.8663 0.6130 0.4367 0.060 Uiso calc R 1 1 . .
    C C30 0.9012(2) 0.5296(2) 0.32567(17) 0.0483(5) Uani d . 1 1 . .
    H H30A 0.9558 0.4972 0.3539 0.058 Uiso calc R 1 1 . .
    C C31 0.87713(18) 0.50555(17) 0.23413(15) 0.0392(4) Uani d . 1 1 . .
    H H31 0.9138 0.4557 0.1987 0.047 Uiso calc R 1 1 . .
    C C32 0.79728(17) 0.55486(15) 0.19124(13) 0.0333(4) Uani d . 1 1 . .
    C C33 0.74295(19) 0.62532(17) 0.24890(15) 0.0405(4) Uani d . 1 1 . .
    H H33 0.6869 0.6585 0.2236 0.049 Uiso calc R 1 1 . .
    C C34 0.7712(2) 0.64492(19) 0.33973(16) 0.0474(5) Uani d . 1 1 . .
    H H34 0.7351 0.6927 0.3776 0.057 Uiso calc R 1 1 . .
    N N31 0.77449(17) 0.53660(16) 0.10194(12) 0.0436(4) Uani d . 1 1 . .
    C C35 0.8320(3) 0.4662(2) 0.04314(17) 0.0598(6) Uani d . 1 1 . .
    H H35A 0.8009 0.3803 0.0438 0.090 Uiso calc R 1 1 . .
    H H35B 0.9205 0.4984 0.0650 0.090 Uiso calc R 1 1 . .
    H H35C 0.8133 0.4727 -0.0188 0.090 Uiso calc R 1 1 . .
    C C36 0.6889(3) 0.5836(2) 0.05802(17) 0.0583(6) Uani d . 1 1 . .
    H H36A 0.7067 0.6697 0.0892 0.087 Uiso calc R 1 1 . .
    H H36B 0.6056 0.5366 0.0606 0.087 Uiso calc R 1 1 . .
    H H36C 0.6966 0.5761 -0.0054 0.087 Uiso calc R 1 1 . .
    N N40 1.3442(2) 1.0729(2) 1.35554(18) 0.0741(7) Uani d . 1 1 . .
    H H40A 1.3569 1.0786 1.4140 0.089 Uiso calc R 1 1 . .
    C C40 1.3919(2) 1.0029(2) 1.3001(2) 0.0652(8) Uani d . 1 1 . .
    H H40 1.4394 0.9611 1.3249 0.078 Uiso calc R 1 1 . .
    C C41 1.37352(19) 0.99125(19) 1.21042(19) 0.0495(6) Uani d . 1 1 . .
    H H41 1.4083 0.9419 1.1726 0.059 Uiso calc R 1 1 . .
    C C42 1.30213(17) 1.05255(16) 1.17213(17) 0.0414(5) Uani d . 1 1 . .
    C C43 1.2558(2) 1.12694(19) 1.23391(19) 0.0509(6) Uani d . 1 1 . .
    H H43 1.2093 1.1717 1.2120 0.061 Uiso calc R 1 1 . .
    C C44 1.2772(3) 1.1342(2) 1.3222(2) 0.0644(7) Uani d . 1 1 . .
    H H44 1.2448 1.1834 1.3624 0.077 Uiso calc R 1 1 . .
    N N41 1.28055(16) 1.04136(15) 1.08378(14) 0.0445(4) Uani d . 1 1 . .
    C C45 1.3279(2) 0.9643(2) 1.02188(19) 0.0555(6) Uani d . 1 1 . .
    H H45A 1.4171 0.9935 1.0382 0.083 Uiso calc R 1 1 . .
    H H45B 1.3027 0.9675 0.9598 0.083 Uiso calc R 1 1 . .
    H H45C 1.2959 0.8799 1.0259 0.083 Uiso calc R 1 1 . .
    C C46 1.2060(2) 1.1027(2) 1.0441(2) 0.0581(6) Uani d . 1 1 . .
    H H46A 1.1233 1.0732 1.0556 0.087 Uiso calc R 1 1 . .
    H H46B 1.2030 1.0853 0.9786 0.087 Uiso calc R 1 1 . .
    H H46C 1.2416 1.1911 1.0714 0.087 Uiso calc R 1 1 . .
loop_
    _atom_site_aniso_label
    _atom_site_aniso_U_11
    _atom_site_aniso_U_22
    _atom_site_aniso_U_33
    _atom_site_aniso_U_12
    _atom_site_aniso_U_13
    _atom_site_aniso_U_23
    Mn1 0.02959(15) 0.02651(13) 0.03901(16) 0.00659(10) 0.00554(11) 0.01014(11)
    N1 0.0466(10) 0.0481(10) 0.0521(11) 0.0159(8) 0.0183(9) 0.0232(8)
    C1 0.0484(12) 0.0459(11) 0.0602(13) 0.0322(10) 0.0241(11) 0.0243(10)
    S1 0.1152(7) 0.0995(6) 0.1337(7) 0.0841(6) 0.0926(6) 0.0925(6)
    N2 0.0442(10) 0.0363(9) 0.0529(11) 0.0093(8) -0.0018(9) 0.0028(8)
    C2 0.0388(11) 0.0325(9) 0.0478(11) 0.0203(8) 0.0054(9) 0.0069(8)
    S2 0.0375(3) 0.0424(3) 0.1037(6) 0.0146(2) -0.0138(3) -0.0082(3)
    N3 0.0442(10) 0.0387(9) 0.0582(12) 0.0076(8) -0.0057(9) 0.0025(8)
    C3 0.0367(10) 0.0362(9) 0.0368(10) 0.0177(8) 0.0022(8) 0.0065(8)
    S3 0.0525(4) 0.0541(3) 0.0742(4) -0.0096(3) 0.0026(3) 0.0156(3)
    N4 0.0523(11) 0.0505(10) 0.0601(12) 0.0184(9) 0.0235(10) 0.0282(9)
    C4 0.0417(11) 0.0404(10) 0.0347(10) 0.0215(8) 0.0103(8) 0.0131(8)
    S4 0.0672(4) 0.0586(4) 0.0569(4) -0.0107(3) 0.0068(3) 0.0244(3)
    N10 0.0323(8) 0.0317(7) 0.0374(8) 0.0098(6) 0.0050(7) 0.0079(6)
    C10 0.0426(11) 0.0352(9) 0.0369(10) 0.0114(8) 0.0050(8) 0.0077(8)
    C11 0.0421(11) 0.0331(9) 0.0491(12) 0.0098(8) 0.0129(9) 0.0036(8)
    C12 0.0291(10) 0.0269(8) 0.0661(14) 0.0057(7) 0.0088(9) 0.0121(9)
    C13 0.0361(11) 0.0368(9) 0.0487(12) 0.0086(8) 0.0000(9) 0.0135(9)
    C14 0.0369(10) 0.0353(9) 0.0369(10) 0.0088(8) 0.0042(8) 0.0069(8)
    N11 0.0457(11) 0.0421(10) 0.1033(18) 0.0220(9) 0.0201(12) 0.0215(11)
    C15 0.0727(19) 0.0453(13) 0.139(3) 0.0292(13) 0.054(2) 0.0190(16)
    C16 0.0543(17) 0.0700(18) 0.142(3) 0.0330(14) 0.0018(18) 0.041(2)
    N20 0.0338(8) 0.0320(7) 0.0382(8) 0.0111(6) 0.0060(7) 0.0107(6)
    C20 0.0408(11) 0.0368(9) 0.0343(9) 0.0159(8) 0.0083(8) 0.0070(7)
    C21 0.0402(11) 0.0379(9) 0.0340(9) 0.0160(8) 0.0068(8) 0.0109(8)
    C22 0.0323(10) 0.0278(8) 0.0435(10) 0.0082(7) 0.0100(8) 0.0103(7)
    C23 0.0382(10) 0.0307(8) 0.0371(10) 0.0084(7) 0.0127(8) 0.0071(7)
    C24 0.0349(10) 0.0330(9) 0.0333(9) 0.0064(7) 0.0053(8) 0.0103(7)
    N21 0.0481(10) 0.0421(9) 0.0509(10) 0.0260(8) 0.0120(8) 0.0115(8)
    C25 0.0541(14) 0.0552(13) 0.0665(15) 0.0310(11) 0.0122(12) 0.0274(12)
    C26 0.0582(15) 0.0530(13) 0.0718(17) 0.0335(12) 0.0189(13) 0.0078(12)
    N30 0.0524(11) 0.0491(10) 0.0413(10) 0.0029(9) 0.0119(9) 0.0147(8)
    C30 0.0394(11) 0.0479(11) 0.0606(14) 0.0107(9) 0.0073(10) 0.0273(11)
    C31 0.0345(10) 0.0361(9) 0.0534(12) 0.0169(8) 0.0105(9) 0.0169(8)
    C32 0.0302(9) 0.0258(8) 0.0453(11) 0.0112(7) 0.0079(8) 0.0096(7)
    C33 0.0387(11) 0.0315(9) 0.0534(12) 0.0157(8) 0.0130(9) 0.0080(8)
    C34 0.0473(12) 0.0365(10) 0.0551(13) 0.0085(9) 0.0217(10) 0.0071(9)
    N31 0.0505(11) 0.0422(9) 0.0446(10) 0.0286(8) 0.0063(8) 0.0079(7)
    C35 0.0777(18) 0.0674(15) 0.0462(13) 0.0473(14) 0.0131(12) 0.0064(11)
    C36 0.0701(17) 0.0613(14) 0.0520(13) 0.0410(13) -0.0021(12) 0.0130(11)
    N40 0.0617(15) 0.0691(15) 0.0688(15) -0.0134(12) 0.0079(12) 0.0243(13)
    C40 0.0426(13) 0.0569(15) 0.090(2) 0.0009(11) -0.0024(13) 0.0387(15)
    C41 0.0324(11) 0.0368(10) 0.0816(17) 0.0105(8) 0.0084(11) 0.0233(11)
    C42 0.0263(9) 0.0272(8) 0.0725(15) 0.0081(7) 0.0120(9) 0.0171(9)
    C43 0.0392(12) 0.0380(10) 0.0768(17) 0.0117(9) 0.0205(11) 0.0146(10)
    C44 0.0524(15) 0.0523(14) 0.0772(19) 0.0009(11) 0.0238(14) 0.0119(13)
    N41 0.0376(9) 0.0363(8) 0.0659(12) 0.0194(7) 0.0112(9) 0.0161(8)
    C45 0.0474(13) 0.0452(12) 0.0766(17) 0.0202(10) 0.0191(12) 0.0115(11)
    C46 0.0525(14) 0.0541(13) 0.0782(17) 0.0295(11) 0.0067(13) 0.0257(12)
_geom_special_details
;
 All esds (except the esd in the dihedral angle between two l.s. planes)
 are estimated using the full covariance matrix.  The cell esds are taken
 into account individually in the estimation of esds in distances, angles
 and torsion angles; correlations between esds in cell parameters are only
 used when they are defined by crystal symmetry.  An approximate (isotropic)
 treatment of cell esds is used for estimating esds involving l.s. planes.
;
loop_
    _geom_bond_atom_site_label_1
    _geom_bond_atom_site_label_2
    _geom_bond_site_symmetry_2
    _geom_bond_distance
    _geom_bond_publ_flag
    Mn1 N1 . 2.1928(17) y
    Mn1 N2 . 2.2014(19) y
    Mn1 N3 . 2.2468(19) y
    Mn1 N4 . 2.2535(18) y
    Mn1 N20 . 2.2561(16) y
    Mn1 N10 . 2.2659(16) y
    N1 C1 . 1.153(3) ?
    C1 S1 . 1.629(2) ?
    N2 C2 . 1.149(3) ?
    C2 S2 . 1.630(2) ?
    N3 C3 . 1.145(3) ?
    C3 S3 . 1.633(2) ?
    N4 C4 . 1.148(3) ?
    C4 S4 . 1.631(2) ?
    N10 C14 . 1.341(2) ?
    N10 C10 . 1.342(3) ?
    C10 C11 . 1.366(3) ?
    C10 H10 . 0.9500 ?
    C11 C12 . 1.408(3) ?
    C11 H11 . 0.9500 ?
    C12 N11 . 1.359(3) ?
    C12 C13 . 1.402(3) ?
    C13 C14 . 1.371(3) ?
    C13 H13 . 0.9500 ?
    C14 H14 . 0.9500 ?
    N11 C16 . 1.454(4) ?
    N11 C15 . 1.456(4) ?
    C15 H15A . 0.9800 ?
    C15 H15B . 0.9800 ?
    C15 H15C . 0.9800 ?
    C16 H16A . 0.9800 ?
    C16 H16B . 0.9800 ?
    C16 H16C . 0.9800 ?
    N20 C24 . 1.344(3) ?
    N20 C20 . 1.346(2) ?
    C20 C21 . 1.365(3) ?
    C20 H20 . 0.9500 ?
    C21 C22 . 1.413(3) ?
    C21 H21 . 0.9500 ?
    C22 N21 . 1.355(2) ?
    C22 C23 . 1.411(3) ?
    C23 C24 . 1.368(3) ?
    C23 H23 . 0.9500 ?
    C24 H24 . 0.9500 ?
    N21 C26 . 1.452(3) ?
    N21 C25 . 1.457(3) ?
    C25 H25A . 0.9800 ?
    C25 H25B . 0.9800 ?
    C25 H25C . 0.9800 ?
    C26 H26A . 0.9800 ?
    C26 H26B . 0.9800 ?
    C26 H26C . 0.9800 ?
    N30 C34 . 1.339(3) ?
    N30 C30 . 1.346(3) ?
    N30 H30 . 0.8800 ?
    C30 C31 . 1.355(3) ?
    C30 H30A . 0.9500 ?
    C31 C32 . 1.418(3) ?
    C31 H31 . 0.9500 ?
    C32 N31 . 1.328(3) ?
    C32 C33 . 1.425(3) ?
    C33 C34 . 1.352(3) ?
    C33 H33 . 0.9500 ?
    C34 H34 . 0.9500 ?
    N31 C36 . 1.456(3) ?
    N31 C35 . 1.461(3) ?
    C35 H35A . 0.9800 ?
    C35 H35B . 0.9800 ?
    C35 H35C . 0.9800 ?
    C36 H36A . 0.9800 ?
    C36 H36B . 0.9800 ?
    C36 H36C . 0.9800 ?
    N40 C40 . 1.349(4) ?
    N40 C44 . 1.350(4) ?
    N40 H40A . 0.8800 ?
    C40 C41 . 1.345(4) ?
    C40 H40 . 0.9500 ?
    C41 C42 . 1.420(3) ?
    C41 H41 . 0.9500 ?
    C42 N41 . 1.326(3) ?
    C42 C43 . 1.425(3) ?
    C43 C44 . 1.335(4) ?
    C43 H43 . 0.9500 ?
    C44 H44 . 0.9500 ?
    N41 C45 . 1.453(3) ?
    N41 C46 . 1.457(3) ?
    C45 H45A . 0.9800 ?
    C45 H45B . 0.9800 ?
    C45 H45C . 0.9800 ?
    C46 H46A . 0.9800 ?
    C46 H46B . 0.9800 ?
    C46 H46C . 0.9800 ?
loop_
    _geom_angle_atom_site_label_1
    _geom_angle_atom_site_label_2
    _geom_angle_atom_site_label_3
    _geom_angle_site_symmetry_1
    _geom_angle_site_symmetry_3
    _geom_angle
    _geom_angle_publ_flag
    N1 Mn1 N2 . . 92.28(7) ?
    N1 Mn1 N3 . . 89.70(8) ?
    N2 Mn1 N3 . . 177.98(7) ?
    N1 Mn1 N4 . . 178.78(7) ?
    N2 Mn1 N4 . . 88.76(8) ?
    N3 Mn1 N4 . . 89.26(8) ?
    N1 Mn1 N20 . . 92.86(6) ?
    N2 Mn1 N20 . . 92.57(7) ?
    N3 Mn1 N20 . . 87.73(7) ?
    N4 Mn1 N20 . . 87.73(6) ?
    N1 Mn1 N10 . . 91.48(6) ?
    N2 Mn1 N10 . . 91.46(7) ?
    N3 Mn1 N10 . . 88.08(7) ?
    N4 Mn1 N10 . . 87.86(6) ?
    N20 Mn1 N10 . . 173.95(6) ?
    C1 N1 Mn1 . . 168.73(18) ?
    N1 C1 S1 . . 178.8(2) ?
    C2 N2 Mn1 . . 163.48(19) ?
    N2 C2 S2 . . 179.9(3) ?
    C3 N3 Mn1 . . 150.20(18) ?
    N3 C3 S3 . . 179.7(2) ?
    C4 N4 Mn1 . . 147.24(19) ?
    N4 C4 S4 . . 179.3(2) ?
    C14 N10 C10 . . 115.37(17) ?
    C14 N10 Mn1 . . 123.78(13) ?
    C10 N10 Mn1 . . 120.85(13) ?
    N10 C10 C11 . . 124.47(19) ?
    N10 C10 H10 . . 117.8 ?
    C11 C10 H10 . . 117.8 ?
    C10 C11 C12 . . 120.1(2) ?
    C10 C11 H11 . . 120.0 ?
    C12 C11 H11 . . 120.0 ?
    N11 C12 C13 . . 123.0(2) ?
    N11 C12 C11 . . 121.4(2) ?
    C13 C12 C11 . . 115.61(18) ?
    C14 C13 C12 . . 119.70(19) ?
    C14 C13 H13 . . 120.2 ?
    C12 C13 H13 . . 120.2 ?
    N10 C14 C13 . . 124.79(19) ?
    N10 C14 H14 . . 117.6 ?
    C13 C14 H14 . . 117.6 ?
    C12 N11 C16 . . 121.6(3) ?
    C12 N11 C15 . . 120.2(2) ?
    C16 N11 C15 . . 118.2(2) ?
    N11 C15 H15A . . 109.5 ?
    N11 C15 H15B . . 109.5 ?
    H15A C15 H15B . . 109.5 ?
    N11 C15 H15C . . 109.5 ?
    H15A C15 H15C . . 109.5 ?
    H15B C15 H15C . . 109.5 ?
    N11 C16 H16A . . 109.5 ?
    N11 C16 H16B . . 109.5 ?
    H16A C16 H16B . . 109.5 ?
    N11 C16 H16C . . 109.5 ?
    H16A C16 H16C . . 109.5 ?
    H16B C16 H16C . . 109.5 ?
    C24 N20 C20 . . 115.08(16) ?
    C24 N20 Mn1 . . 124.47(13) ?
    C20 N20 Mn1 . . 120.43(13) ?
    N20 C20 C21 . . 124.96(18) ?
    N20 C20 H20 . . 117.5 ?
    C21 C20 H20 . . 117.5 ?
    C20 C21 C22 . . 119.79(18) ?
    C20 C21 H21 . . 120.1 ?
    C22 C21 H21 . . 120.1 ?
    N21 C22 C23 . . 123.08(18) ?
    N21 C22 C21 . . 121.45(18) ?
    C23 C22 C21 . . 115.47(17) ?
    C24 C23 C22 . . 119.75(18) ?
    C24 C23 H23 . . 120.1 ?
    C22 C23 H23 . . 120.1 ?
    N20 C24 C23 . . 124.95(18) ?
    N20 C24 H24 . . 117.5 ?
    C23 C24 H24 . . 117.5 ?
    C22 N21 C26 . . 121.37(19) ?
    C22 N21 C25 . . 120.15(18) ?
    C26 N21 C25 . . 118.46(18) ?
    N21 C25 H25A . . 109.5 ?
    N21 C25 H25B . . 109.5 ?
    H25A C25 H25B . . 109.5 ?
    N21 C25 H25C . . 109.5 ?
    H25A C25 H25C . . 109.5 ?
    H25B C25 H25C . . 109.5 ?
    N21 C26 H26A . . 109.5 ?
    N21 C26 H26B . . 109.5 ?
    H26A C26 H26B . . 109.5 ?
    N21 C26 H26C . . 109.5 ?
    H26A C26 H26C . . 109.5 ?
    H26B C26 H26C . . 109.5 ?
    C34 N30 C30 . . 120.9(2) ?
    C34 N30 H30 . . 119.6 ?
    C30 N30 H30 . . 119.6 ?
    N30 C30 C31 . . 121.2(2) ?
    N30 C30 H30A . . 119.4 ?
    C31 C30 H30A . . 119.4 ?
    C30 C31 C32 . . 120.0(2) ?
    C30 C31 H31 . . 120.0 ?
    C32 C31 H31 . . 120.0 ?
    N31 C32 C31 . . 121.73(18) ?
    N31 C32 C33 . . 121.70(18) ?
    C31 C32 C33 . . 116.57(19) ?
    C34 C33 C32 . . 120.0(2) ?
    C34 C33 H33 . . 120.0 ?
    C32 C33 H33 . . 120.0 ?
    N30 C34 C33 . . 121.4(2) ?
    N30 C34 H34 . . 119.3 ?
    C33 C34 H34 . . 119.3 ?
    C32 N31 C36 . . 121.46(18) ?
    C32 N31 C35 . . 121.58(17) ?
    C36 N31 C35 . . 116.95(19) ?
    N31 C35 H35A . . 109.5 ?
    N31 C35 H35B . . 109.5 ?
    H35A C35 H35B . . 109.5 ?
    N31 C35 H35C . . 109.5 ?
    H35A C35 H35C . . 109.5 ?
    H35B C35 H35C . . 109.5 ?
    N31 C36 H36A . . 109.5 ?
    N31 C36 H36B . . 109.5 ?
    H36A C36 H36B . . 109.5 ?
    N31 C36 H36C . . 109.5 ?
    H36A C36 H36C . . 109.5 ?
    H36B C36 H36C . . 109.5 ?
    C40 N40 C44 . . 120.7(3) ?
    C40 N40 H40A . . 119.7 ?
    C44 N40 H40A . . 119.7 ?
    C41 C40 N40 . . 121.3(3) ?
    C41 C40 H40 . . 119.4 ?
    N40 C40 H40 . . 119.4 ?
    C40 C41 C42 . . 120.1(2) ?
    C40 C41 H41 . . 120.0 ?
    C42 C41 H41 . . 120.0 ?
    N41 C42 C41 . . 121.6(2) ?
    N41 C42 C43 . . 122.07(19) ?
    C41 C42 C43 . . 116.3(2) ?
    C44 C43 C42 . . 120.5(2) ?
    C44 C43 H43 . . 119.7 ?
    C42 C43 H43 . . 119.7 ?
    C43 C44 N40 . . 121.1(3) ?
    C43 C44 H44 . . 119.4 ?
    N40 C44 H44 . . 119.4 ?
    C42 N41 C45 . . 121.17(18) ?
    C42 N41 C46 . . 121.77(19) ?
    C45 N41 C46 . . 117.0(2) ?
    N41 C45 H45A . . 109.5 ?
    N41 C45 H45B . . 109.5 ?
    H45A C45 H45B . . 109.5 ?
    N41 C45 H45C . . 109.5 ?
    H45A C45 H45C . . 109.5 ?
    H45B C45 H45C . . 109.5 ?
    N41 C46 H46A . . 109.5 ?
    N41 C46 H46B . . 109.5 ?
    H46A C46 H46B . . 109.5 ?
    N41 C46 H46C . . 109.5 ?
    H46A C46 H46C . . 109.5 ?
    H46B C46 H46C . . 109.5 ?
loop_
    _geom_hbond_atom_site_label_D
    _geom_hbond_atom_site_label_H
    _geom_hbond_atom_site_label_A
    _geom_hbond_site_symmetry_A
    _geom_hbond_distance_DH
    _geom_hbond_distance_HA
    _geom_hbond_distance_DA
    _geom_hbond_angle_DHA
    N30 H30 S4 . 0.88 2.36 3.217(2) 165
    N40 H40A S3 1_666 0.88 2.35 3.213(3) 166
_iucr_refine_instructions_details
;
TITL Mn(NCS)4(DMAP)2*(DMAP-H)2 T=180K, cd125, in P-1
CELL 0.71073  11.7307  11.9010  15.4224 102.520  96.794 107.400
ZERR    2.00   0.0008   0.0009   0.0012   0.009   0.009   0.008
LATT  1
SFAC C H N S MN
UNIT 64 84 24 8 2
L.S. 10
ACTA
TEMP -93
BOND $H
HTAB
OMIT 1 -1 1
WGHT    0.072700    0.082200
FVAR       0.77885
MN1   5    0.680165    0.432082    0.733534    11.00000    0.02959    0.02651 =
         0.03901    0.01014    0.00554    0.00659
N1    3    0.587273    0.354623    0.833174    11.00000    0.04662    0.04807 =
         0.05210    0.02323    0.01826    0.01587
C1    1    0.543281    0.297234    0.879475    11.00000    0.04844    0.04589 =
         0.06022    0.02435    0.02413    0.03219
S1    4    0.481224    0.218751    0.946355    11.00000    0.11518    0.09947 =
         0.13371    0.09251    0.09264    0.08408
N2    3    0.819307    0.579584    0.840054    11.00000    0.04416    0.03629 =
         0.05288    0.00283   -0.00183    0.00933
C2    1    0.906862    0.657770    0.878841    11.00000    0.03885    0.03248 =
         0.04783    0.00694    0.00540    0.02027
S2    4    1.031169    0.768637    0.933759    11.00000    0.03753    0.04239 =
         0.10371   -0.00818   -0.01378    0.01462
N3    3    0.542157    0.283327    0.621222    11.00000    0.04422    0.03865 =
         0.05817    0.00250   -0.00574    0.00756
C3    1    0.458418    0.196493    0.597567    11.00000    0.03673    0.03624 =
         0.03678    0.00648    0.00221    0.01774
S3    4    0.339173    0.072404    0.563322    11.00000    0.05248    0.05412 =
         0.07421    0.01559    0.00256   -0.00960
N4    3    0.774394    0.507665    0.629128    11.00000    0.05228    0.05050 =
         0.06009    0.02821    0.02352    0.01841
C4    1    0.844945    0.587814    0.614042    11.00000    0.04172    0.04036 =
         0.03473    0.01306    0.01031    0.02152
S4    4    0.946382    0.700951    0.592891    11.00000    0.06721    0.05862 =
         0.05686    0.02442    0.00677   -0.01074
N10   3    0.796947    0.310672    0.729826    11.00000    0.03231    0.03171 =
         0.03738    0.00786    0.00498    0.00980
C10   1    0.816671    0.253450    0.650920    11.00000    0.04263    0.03522 =
         0.03687    0.00769    0.00496    0.01139
AFIX  43
H10   2    0.779322    0.264864    0.596912    11.00000   -1.20000
AFIX   0
C11   1    0.886792    0.179891    0.642929    11.00000    0.04213    0.03306 =
         0.04911    0.00362    0.01294    0.00975
AFIX  43
H11   2    0.896895    0.142249    0.584747    11.00000   -1.20000
AFIX   0
C12   1    0.944092    0.159812    0.720817    11.00000    0.02906    0.02694 =
         0.06608    0.01211    0.00880    0.00568
C13   1    0.923812    0.219615    0.803395    11.00000    0.03611    0.03679 =
         0.04875    0.01352    0.00004    0.00863
AFIX  43
H13   2    0.959843    0.210330    0.858725    11.00000   -1.20000
AFIX   0
C14   1    0.851746    0.291559    0.803943    11.00000    0.03692    0.03530 =
         0.03690    0.00687    0.00422    0.00877
AFIX  43
H14   2    0.839753    0.330742    0.861013    11.00000   -1.20000
AFIX   0
N11   3    1.013003    0.085736    0.714902    11.00000    0.04566    0.04205 =
         0.10325    0.02150    0.02009    0.02201
C15   1    1.033585    0.029438    0.627171    11.00000    0.07268    0.04531 =
         0.13854    0.01896    0.05410    0.02922
AFIX 137
H15A  2    0.955840   -0.026559    0.589135    11.00000   -1.50000
H15B  2    1.089352   -0.016057    0.635628    11.00000   -1.50000
H15C  2    1.069419    0.093029    0.597684    11.00000   -1.50000
AFIX   0
C16   1    1.071828    0.064199    0.795104    11.00000    0.05425    0.07001 =
         0.14241    0.04132    0.00181    0.03300
AFIX 137
H16A  2    1.144852    0.134812    0.824963    11.00000   -1.50000
H16B  2    1.094948   -0.008905    0.777476    11.00000   -1.50000
H16C  2    1.015343    0.052170    0.836944    11.00000   -1.50000
AFIX   0
N20   3    0.561125    0.547931    0.721148    11.00000    0.03380    0.03203 =
         0.03825    0.01075    0.00605    0.01109
C20   1    0.514832    0.555138    0.639221    11.00000    0.04077    0.03681 =
         0.03427    0.00698    0.00832    0.01595
AFIX  43
H20   2    0.536155    0.511840    0.587861    11.00000   -1.20000
AFIX   0
C21   1    0.439560    0.619947    0.624325    11.00000    0.04024    0.03794 =
         0.03397    0.01088    0.00676    0.01598
AFIX  43
H21   2    0.410692    0.620887    0.564368    11.00000   -1.20000
AFIX   0
C22   1    0.404721    0.685636    0.698382    11.00000    0.03228    0.02778 =
         0.04347    0.01026    0.00995    0.00821
C23   1    0.453367    0.678703    0.784468    11.00000    0.03819    0.03072 =
         0.03708    0.00709    0.01268    0.00844
AFIX  43
H23   2    0.434293    0.721019    0.837402    11.00000   -1.20000
AFIX   0
C24   1    0.528094    0.610817    0.791408    11.00000    0.03494    0.03301 =
         0.03331    0.01034    0.00526    0.00635
AFIX  43
H24   2    0.558976    0.607915    0.850371    11.00000   -1.20000
AFIX   0
N21   3    0.329142    0.749905    0.686146    11.00000    0.04807    0.04208 =
         0.05089    0.01150    0.01200    0.02597
C25   1    0.283806    0.754636    0.595381    11.00000    0.05405    0.05515 =
         0.06652    0.02738    0.01223    0.03097
AFIX 137
H25A  2    0.352683    0.790207    0.568193    11.00000   -1.50000
H25B  2    0.231171    0.805097    0.598855    11.00000   -1.50000
H25C  2    0.237059    0.671786    0.558025    11.00000   -1.50000
AFIX   0
C26   1    0.294173    0.818071    0.762344    11.00000    0.05820    0.05300 =
         0.07179    0.00781    0.01890    0.03355
AFIX 137
H26A  2    0.253533    0.762316    0.796214    11.00000   -1.50000
H26B  2    0.238360    0.857114    0.740079    11.00000   -1.50000
H26C  2    0.367017    0.880801    0.802183    11.00000   -1.50000
AFIX   0
N30   3    0.849022    0.598392    0.377372    11.00000    0.05243    0.04907 =
         0.04134    0.01468    0.01185    0.00287
AFIX  43
H30   2    0.866309    0.612995    0.436693    11.00000   -1.20000
AFIX   0
C30   1    0.901169    0.529565    0.325668    11.00000    0.03942    0.04793 =
         0.06063    0.02733    0.00734    0.01071
AFIX  43
H30A  2    0.955830    0.497238    0.353874    11.00000   -1.20000
AFIX   0
C31   1    0.877127    0.505547    0.234128    11.00000    0.03451    0.03615 =
         0.05335    0.01685    0.01048    0.01691
AFIX  43
H31   2    0.913767    0.455694    0.198721    11.00000   -1.20000
AFIX   0
C32   1    0.797275    0.554858    0.191244    11.00000    0.03025    0.02575 =
         0.04530    0.00962    0.00788    0.01122
C33   1    0.742946    0.625319    0.248904    11.00000    0.03868    0.03153 =
         0.05337    0.00801    0.01302    0.01569
AFIX  43
H33   2    0.686904    0.658505    0.223550    11.00000   -1.20000
AFIX   0
C34   1    0.771200    0.644921    0.339727    11.00000    0.04726    0.03647 =
         0.05508    0.00711    0.02171    0.00852
AFIX  43
H34   2    0.735096    0.692689    0.377615    11.00000   -1.20000
AFIX   0
N31   3    0.774494    0.536600    0.101938    11.00000    0.05046    0.04223 =
         0.04461    0.00793    0.00632    0.02860
C35   1    0.832037    0.466197    0.043142    11.00000    0.07766    0.06743 =
         0.04620    0.00642    0.01306    0.04729
AFIX 137
H35A  2    0.800933    0.380299    0.043780    11.00000   -1.50000
H35B  2    0.920477    0.498350    0.065031    11.00000   -1.50000
H35C  2    0.813309    0.472708   -0.018832    11.00000   -1.50000
AFIX   0
C36   1    0.688867    0.583596    0.058020    11.00000    0.07013    0.06130 =
         0.05202    0.01301   -0.00211    0.04100
AFIX 137
H36A  2    0.706749    0.669742    0.089242    11.00000   -1.50000
H36B  2    0.605626    0.536615    0.060648    11.00000   -1.50000
H36C  2    0.696589    0.576062   -0.005389    11.00000   -1.50000
AFIX   0
N40   3    1.344218    1.072895    1.355538    11.00000    0.06166    0.06910 =
         0.06882    0.02435    0.00792   -0.01338
AFIX  43
H40A  2    1.356901    1.078638    1.413971    11.00000   -1.20000
AFIX   0
C40   1    1.391904    1.002937    1.300119    11.00000    0.04257    0.05686 =
         0.09047    0.03866   -0.00237    0.00094
AFIX  43
H40   2    1.439393    0.961126    1.324949    11.00000   -1.20000
AFIX   0
C41   1    1.373516    0.991247    1.210417    11.00000    0.03237    0.03684 =
         0.08158    0.02328    0.00839    0.01045
AFIX  43
H41   2    1.408311    0.941925    1.172601    11.00000   -1.20000
AFIX   0
C42   1    1.302131    1.052551    1.172125    11.00000    0.02632    0.02717 =
         0.07251    0.01711    0.01204    0.00812
C43   1    1.255804    1.126935    1.233908    11.00000    0.03917    0.03797 =
         0.07677    0.01460    0.02052    0.01173
AFIX  43
H43   2    1.209333    1.171686    1.212047    11.00000   -1.20000
AFIX   0
C44   1    1.277212    1.134202    1.322249    11.00000    0.05242    0.05228 =
         0.07715    0.01191    0.02381    0.00095
AFIX  43
H44   2    1.244751    1.183352    1.362397    11.00000   -1.20000
AFIX   0
N41   3    1.280546    1.041357    1.083783    11.00000    0.03763    0.03633 =
         0.06589    0.01609    0.01117    0.01944
C45   1    1.327913    0.964288    1.021880    11.00000    0.04743    0.04523 =
         0.07662    0.01152    0.01912    0.02024
AFIX 137
H45A  2    1.417072    0.993510    1.038186    11.00000   -1.50000
H45B  2    1.302747    0.967481    0.959816    11.00000   -1.50000
H45C  2    1.295860    0.879902    1.025896    11.00000   -1.50000
AFIX   0
C46   1    1.205991    1.102737    1.044121    11.00000    0.05254    0.05411 =
         0.07818    0.02569    0.00671    0.02952
AFIX 137
H46A  2    1.123287    1.073155    1.055644    11.00000   -1.50000
H46B  2    1.202965    1.085288    0.978640    11.00000   -1.50000
H46C  2    1.241562    1.191061    1.071395    11.00000   -1.50000
HKLF 4
REM  Mn(NCS)4(DMAP)2*(DMAP-H)2 T=180K, cd125, in P-1
REM R1 =  0.0435 for   6752 Fo > 4sig(Fo)  and  0.0644 for all   9338 data
REM    450 parameters refined using      0 restraints
END
WGHT      0.0727      0.0823
REM Highest difference peak  0.802,  deepest hole -0.724,  1-sigma level  0.053
Q1    1   0.4357  0.1826  0.8838  11.00000  0.05    0.80
Q2    1   0.9966  0.7448  0.9813  11.00000  0.05    0.61
Q3    1   0.5395  0.2554  0.9559  11.00000  0.05    0.35
Q4    1   0.4352  0.6836  0.7418  11.00000  0.05    0.24
Q5    1   0.9333  0.1758  0.6796  11.00000  0.05    0.24
Q6    1   0.9493  0.1924  0.7619  11.00000  0.05    0.23
Q7    1   0.6362  0.5018 -0.0157  11.00000  0.05    0.22
Q8    1   0.2208  0.7932  0.7519  11.00000  0.05    0.20
Q9    1   0.3052  0.9036  0.7534  11.00000  0.05    0.20
Q10   1   1.0584  0.7650  0.9329  11.00000  0.05    0.19
Q11   1   0.8972  0.1635  0.6270  11.00000  0.05    0.18
Q12   1   0.4192  0.6606  0.6720  11.00000  0.05    0.18
Q13   1   0.5303  0.5594  0.6828  11.00000  0.05    0.18
Q14   1   0.8012  0.5237  0.0742  11.00000  0.05    0.18
Q15   1   0.7451  0.4863  0.8232  11.00000  0.05    0.17
Q16   1   0.6186  0.3556  0.6383  11.00000  0.05    0.17
Q17   1   0.1797  0.9237  0.7041  11.00000  0.05    0.17
Q18   1   1.0377  0.1164  0.7532  11.00000  0.05    0.17
Q19   1   0.3450  0.1080  0.6099  11.00000  0.05    0.17
Q20   1   0.7423  0.6833  0.0512  11.00000  0.05    0.17
;
data_global
_journal_date_recd_electronic     2012-11-15
_journal_date_accepted     2012-11-20
_journal_name_full     'Acta Crystallographica, Section E'
_journal_year     2012
_journal_volume     68
_journal_issue     12
_journal_page_first     m1528
_journal_page_last     m1528
_journal_paper_category     QM
_journal_paper_doi     10.1107/S1600536812047678
_journal_coeditor_code     VM2182
_publ_contact_author
;
      Susanne W\"ohlert
      Institut f\"ur Anorganische Chemie
      Christian-Albrechts-Universit\"at Kiel
      Max-Eyth-Strasse 2
      D-24118 Kiel
      Germany
;
_publ_contact_author_email     swoehlert@ac.uni-kiel.de
_publ_contact_author_fax     '(+)431-880-1520'
_publ_contact_author_phone     '(+)431-880-5546'
_publ_section_title
;\
Bis[4-(dimethylamino)pyridinium]
bis[4-(dimethylamino)pyridine-\k<i>N</i>^1^]tetrakis(thiocyanato-\k<i>N</i>)\
manganate(II)
;
loop_
    _publ_author_name
    _publ_author_footnote
    _publ_author_address
    'W\"ohlert, Susanne' .
;
Institut f\"ur Anorganische Chemie
Christian-Albrechts-Universit\"at Kiel
Max-Eyth-Strasse 2
24118 Kiel
Germany
;
    'Je\&s, Inke' .
;
Institut f\"ur Anorganische Chemie
Christian-Albrechts-Universit\"at Kiel
Max-Eyth-Strasse 2
24118 Kiel
Germany
;
    'N\"ather, Christian' .
;
Institut f\"ur Anorganische Chemie
Christian-Albrechts-Universit\"at Kiel
Max-Eyth-Strasse 2
24118 Kiel
Germany
;
_publ_section_synopsis     .
