# Supplementary material for: Bis[4-(dimethyl­amino)­pyridinium] bis­[4-(dimethyl­amino)­pyridine-κN 1]tetra­kis­(thio­cyanato-κN)manganate(II)
Source: Acta Crystallogr Sect E Struct Rep Online. 2012 Nov 24;68(Pt 12):m1528. doi: 10.1107/S1600536812047678 (PMC3588772; doi:10.1107/S1600536812047678)
Supplement: Supplementary file 2 [file e-68-m1528-Isup2.hkl]

# 
# h,k,l, Fc-squared, Fo-squared, sigma(Fo-squared) and status flag 
# 
data_I
_shelx_title ' Mn(NCS)4(DMAP)2*(DMAP-H)2 T=180K, cd125, in P-1' 
_shelx_refln_list_code          4 
_shelx_F_calc_maximum      129.18 
_exptl_crystal_F_000       814.00 
_reflns_d_resolution_high  0.7569 
 
loop_ 
 _symmetry_equiv_pos_as_xyz 
 'x, y, z' 
 '-x, -y, -z' 
 
_cell_length_a    11.7307 
_cell_length_b    11.9010 
_cell_length_c    15.4224 
_cell_angle_alpha 102.520 
_cell_angle_beta   96.794 
_cell_angle_gamma 107.400 
 
_shelx_F_squared_multiplier     1.000 
 
loop_ 
 _refln_index_h 
 _refln_index_k 
 _refln_index_l 
 _refln_F_squared_calc 
 _refln_F_squared_meas 
 _refln_F_squared_sigma 
 _refln_observed_status 
   2   0   0      597.67      431.77     14.79 o 
   3   0   0      974.53      922.28     14.30 o 
   4   0   0     1097.93      975.41     12.20 o 
   5   0   0     1407.39     1323.08     13.28 o 
   6   0   0     1165.40     1143.62     11.74 o 
   7   0   0       57.28       44.92      5.78 o 
   8   0   0     2024.83     2058.20     14.78 o 
   9   0   0      318.39      353.29      9.25 o 
  10   0   0       44.40       50.76      7.26 o 
  11   0   0      204.91      211.14      8.27 o 
  12   0   0        5.03        8.12      9.13 o 
  13   0   0        5.04        4.23     16.11 o 
 -10   1   0      516.35      521.03     18.17 o 
  -9   1   0       40.33       29.03      7.72 o 
  -8   1   0       71.59       60.32      7.59 o 
  -7   1   0      773.29      785.65     15.08 o 
  -6   1   0       10.85        3.34      6.84 o 
  -5   1   0       85.49       84.37      8.53 o 
  -4   1   0        2.85        1.94     10.79 o 
  -3   1   0     7780.01     7359.35     60.58 o 
  -2   1   0     3106.18     2720.94     28.21 o 
   1   1   0      455.55      324.71     11.29 o 
   2   1   0       28.75       32.76      8.31 o 
   4   1   0       13.07       18.37      5.08 o 
   5   1   0       37.14       61.74      5.19 o 
   6   1   0       21.94       17.19      4.73 o 
   7   1   0       51.84       68.91      5.15 o 
   8   1   0     1277.45     1298.90     10.97 o 
   9   1   0      662.01      788.26     12.03 o 
  10   1   0      110.65      108.58      7.32 o 
  11   1   0      410.91      415.23      8.88 o 
  12   1   0        8.85        8.71      7.84 o 
  13   1   0       15.50       18.08     11.37 o 
  14   1   0       62.76       57.54     17.46 o 
 -10   2   0      718.27      788.53     19.64 o 
  -9   2   0      123.07      106.55      8.89 o 
  -8   2   0      136.56      115.72     10.82 o 
  -7   2   0      537.21      495.70     10.72 o 
  -6   2   0       47.85       31.71      6.81 o 
  -5   2   0      264.71      212.85      8.93 o 
  -4   2   0     3571.43     3401.10     73.59 o 
  -3   2   0     1776.89     1687.87     24.57 o 
  -1   2   0      234.96      201.05      8.91 o 
   0   2   0     1019.82      789.86     13.22 o 
   1   2   0     2684.12     2518.30     30.93 o 
   2   2   0       98.52       82.80      8.67 o 
   3   2   0     2229.17     1947.85     74.54 o 
   4   2   0     2414.43     2410.36     71.92 o 
   5   2   0       92.92       90.88      5.23 o 
   6   2   0     1450.00     1441.56     15.32 o 
   7   2   0      488.54      516.74      7.03 o 
   8   2   0      132.78      139.33      5.63 o 
   9   2   0      825.57      852.82      8.89 o 
  10   2   0        5.28        9.34      6.34 o 
  11   2   0        3.38        4.69      6.45 o 
  12   2   0       76.54       85.38      8.41 o 
  13   2   0        0.46        1.95      8.91 o 
 -12   3   0      332.49      336.57     17.36 o 
 -11   3   0      156.07      158.57      9.23 o 
 -10   3   0      123.71      133.58      8.54 o 
  -9   3   0       81.52       73.70      9.61 o 
  -8   3   0       13.56       16.66      9.27 o 
  -7   3   0      380.37      400.17     10.76 o 
  -6   3   0       18.22       12.01      6.42 o 
  -5   3   0     2720.28     2725.72     20.45 o 
  -4   3   0     1774.97     1750.12     19.03 o 
  -3   3   0      548.02      494.53      9.78 o 
  -2   3   0     5075.37     4860.45     27.46 o 
  -1   3   0     9329.33     8787.58     33.12 o 
   0   3   0      351.15      325.40      7.96 o 
   2   3   0      149.44      142.79      6.44 o 
   3   3   0      456.96      451.25      8.55 o 
   4   3   0       16.32       15.29      3.88 o 
   5   3   0      108.11      138.53      5.49 o 
   6   3   0      388.04      426.57      6.38 o 
   7   3   0       58.94       64.27      4.79 o 
   8   3   0       50.69       47.67      6.22 o 
   9   3   0      699.46      782.24      8.31 o 
  10   3   0        1.75        4.80      5.64 o 
  11   3   0        3.17        1.14      6.80 o 
  12   3   0      171.30      178.19      8.63 o 
  13   3   0       12.31        7.34      7.89 o 
 -13   4   0       17.15       25.09     11.04 o 
 -12   4   0      233.11      245.87      8.60 o 
 -11   4   0       89.56       76.72      9.25 o 
 -10   4   0      499.52      595.98     11.28 o 
  -9   4   0      473.06      470.30     12.47 o 
  -8   4   0      203.08      238.69      8.89 o 
  -7   4   0        7.23        6.54      6.50 o 
  -6   4   0     1594.67     1675.94     23.07 o 
  -5   4   0      667.88      676.11     11.40 o 
  -3   4   0        0.74        3.79      6.58 o 
  -2   4   0     1699.79     1767.73     14.93 o 
  -1   4   0     2086.67     1963.25     17.59 o 
   0   4   0     1831.37     1662.68     12.37 o 
   1   4   0      317.88      287.18      6.98 o 
   2   4   0     1953.22     1863.84     17.58 o 
   3   4   0       82.15       75.33      5.65 o 
   4   4   0    14068.16    15452.77    163.45 o 
   5   4   0      353.35      423.70     10.08 o 
   6   4   0      114.20       95.25      5.10 o 
   7   4   0      839.10      876.54     18.44 o 
   8   4   0        0.33       -1.74      5.59 o 
   9   4   0        7.97        8.69      5.37 o 
  10   4   0      167.90      181.31      7.30 o 
  11   4   0       21.24       12.51      6.76 o 
  12   4   0       11.59       11.87      7.93 o 
 -14   5   0      160.73      152.27     13.04 o 
 -13   5   0      154.82      136.68      7.16 o 
 -12   5   0       15.03       11.51      7.71 o 
 -11   5   0        6.11        2.09      7.15 o 
 -10   5   0       62.62       61.27      7.66 o 
  -9   5   0      252.88      227.31     19.74 o 
  -8   5   0       97.85       90.21      6.68 o 
  -7   5   0       10.69       10.40      8.20 o 
  -6   5   0      957.06      926.37     11.74 o 
  -5   5   0      186.65      162.31      6.25 o 
  -4   5   0     1612.59     1784.37     12.13 o 
  -3   5   0     1916.42     1986.90     55.71 o 
  -2   5   0       86.57       85.55     22.44 o 
  -1   5   0     1361.83     1388.79     84.06 o 
   0   5   0       87.01       65.12      4.89 o 
   1   5   0      406.42      455.44     10.28 o 
   2   5   0        0.98       -2.07      4.37 o 
   3   5   0      291.44      316.42      5.52 o 
   4   5   0      687.88      711.03     14.58 o 
   5   5   0      262.65      251.09      6.24 o 
   6   5   0       80.88       66.95      4.97 o 
   7   5   0      459.01      468.31     16.33 o 
   8   5   0       22.44       26.97      5.56 o 
   9   5   0        8.77       15.78      5.89 o 
  10   5   0      115.09      126.38      7.05 o 
  11   5   0        0.32        4.38      7.84 o 
  12   5   0       11.02        9.78      9.33 o 
 -15   6   0       15.89       14.84      9.63 o 
 -14   6   0       39.38       33.38      7.54 o 
 -13   6   0       38.04       27.81      7.80 o 
 -12   6   0      720.21      701.46     30.34 o 
 -11   6   0      105.61      105.54      7.69 o 
 -10   6   0      164.17      198.89      9.03 o 
  -9   6   0        1.01        0.48      7.46 o 
  -8   6   0      195.93      204.58      9.94 o 
  -7   6   0      640.18      630.98     10.03 o 
  -6   6   0    13615.35    15359.96    150.60 o 
  -5   6   0        2.66        2.01      4.97 o 
  -4   6   0      385.29      403.66      6.80 o 
  -3   6   0     2414.68     2483.30     17.03 o 
  -2   6   0       52.15       55.20      5.43 o 
  -1   6   0      741.12      699.50     12.12 o 
   0   6   0     1981.85     1806.31     89.19 o 
   1   6   0       23.03       22.62      6.06 o 
   2   6   0     1798.36     1888.72      9.15 o 
   3   6   0      417.72      453.39     12.60 o 
   4   6   0        9.26        5.50      4.25 o 
   5   6   0     1367.85     1507.70     10.61 o 
   6   6   0      603.69      641.53     36.11 o 
   7   6   0      128.40      132.67      6.08 o 
   8   6   0      614.83      614.29     14.09 o 
   9   6   0       90.33       91.66      5.62 o 
  10   6   0        6.63       10.84      8.07 o 
  11   6   0       27.79       30.74      8.17 o 
 -15   7   0       56.58       42.97      8.88 o 
 -14   7   0        4.74        6.21      9.15 o 
 -13   7   0       23.54       22.51     10.72 o 
 -12   7   0      100.73      107.26      8.60 o 
 -11   7   0       10.01        4.87      7.14 o 
 -10   7   0       29.03       27.60      7.36 o 
  -9   7   0        9.15       11.64      9.86 o 
  -8   7   0      749.72      749.40     10.48 o 
  -7   7   0      171.21      163.06      5.98 o 
  -6   7   0      784.37      776.47      8.66 o 
  -5   7   0      685.13      698.76      7.75 o 
  -4   7   0        4.15        4.11      3.75 o 
  -3   7   0       97.26       74.91      4.15 o 
  -2   7   0      569.27      511.82      5.57 o 
  -1   7   0      198.53      196.57      5.69 o 
   0   7   0       65.33       62.39      5.68 o 
   1   7   0       21.06       29.04      5.01 o 
   2   7   0      403.76      418.22      7.11 o 
   3   7   0       57.66       54.68      3.62 o 
   4   7   0      272.02      269.94      5.48 o 
   5   7   0      471.36      457.30     11.94 o 
   6   7   0        0.49        0.72      4.89 o 
   7   7   0        0.05       -4.37      5.77 o 
   8   7   0      251.57      255.69      7.65 o 
   9   7   0       55.29       45.14      7.25 o 
  10   7   0        0.24        2.78      8.19 o 
 -15   8   0        7.12       14.26      9.08 o 
 -14   8   0        9.21        4.66      8.36 o 
 -13   8   0      130.69      133.27      8.97 o 
 -12   8   0       23.96       35.76      7.09 o 
 -11   8   0       11.73       18.10      5.84 o 
 -10   8   0      149.99      109.01     48.09 o 
  -9   8   0      245.20      251.58      8.94 o 
  -8   8   0     6650.28     7227.45     40.53 o 
  -7   8   0       11.55        8.21      4.93 o 
  -6   8   0      157.32      168.26      5.58 o 
  -5   8   0      590.74      614.25      7.08 o 
  -4   8   0      509.76      476.27     10.11 o 
  -3   8   0      318.67      319.15      5.85 o 
  -2   8   0      521.57      471.04      6.31 o 
  -1   8   0        6.07        9.63      4.84 o 
   0   8   0     1453.34     1524.97     20.70 o 
   1   8   0      553.61      587.66     10.39 o 
   2   8   0       69.64       69.96      5.15 o 
   3   8   0      415.09      409.82      9.12 o 
   4   8   0       24.51       19.08      6.36 o 
   5   8   0       87.33       85.26      9.68 o 
   6   8   0      610.35      611.23      7.64 o 
   7   8   0       21.18       15.19      5.39 o 
   8   8   0        9.09        3.89      6.82 o 
   9   8   0      139.12      126.77      7.75 o 
 -14   9   0       32.64       21.70      8.58 o 
 -13   9   0       13.09       13.49      8.36 o 
 -12   9   0        0.19       -6.65      7.28 o 
 -11   9   0       12.39       19.94      7.07 o 
 -10   9   0      471.48      449.27     10.81 o 
  -9   9   0       18.76       19.55      6.49 o 
  -8   9   0      206.40      223.29      7.72 o 
  -7   9   0     1376.58     1428.48     10.49 o 
  -6   9   0        5.59        0.39      5.30 o 
  -5   9   0      269.93      258.30      6.13 o 
  -4   9   0      135.25      138.08      5.27 o 
  -3   9   0       97.73      101.18      5.13 o 
  -2   9   0        0.91       -4.78      4.78 o 
  -1   9   0        5.87        9.04      5.50 o 
   0   9   0      233.84      254.63      6.68 o 
   1   9   0      100.89      129.10      5.49 o 
   2   9   0       33.61       38.11      5.11 o 
   3   9   0      518.52      595.56      7.20 o 
   4   9   0       70.00       62.86      5.09 o 
   5   9   0        2.55       10.07      5.28 o 
   6   9   0      251.21      241.21      7.56 o 
   7   9   0       85.13       77.62     10.18 o 
   8   9   0        0.27       -7.28      7.28 o 
 -14  10   0        6.51        4.56      9.80 o 
 -13  10   0        0.45       -1.24      6.89 o 
 -12  10   0       53.80       48.05      8.61 o 
 -11  10   0       79.96       59.03     24.36 o 
 -10  10   0      980.94     1047.60     12.41 o 
  -9  10   0        5.96        7.00      5.71 o 
  -8  10   0      469.57      448.52      7.68 o 
  -7  10   0       55.31       64.10      6.09 o 
  -6  10   0      235.92      233.32      6.85 o 
  -5  10   0      248.07      244.79      8.50 o 
  -4  10   0     1100.03     1162.58     11.30 o 
  -3  10   0      541.55      581.38      7.46 o 
  -2  10   0     1256.22     1360.04     13.78 o 
  -1  10   0      202.91      245.72      6.41 o 
   0  10   0       24.63       17.36      5.84 o 
   1  10   0      439.79      453.74      6.25 o 
   2  10   0        9.46       16.48      4.95 o 
   3  10   0      142.82      157.32      6.01 o 
   4  10   0      228.23      247.81      8.49 o 
   5  10   0        1.61       -5.11      6.70 o 
   6  10   0        0.33       -1.84      9.88 o 
   7  10   0      115.89      106.85      6.80 o 
 -13  11   0      110.27       89.79      9.72 o 
 -12  11   0       40.00       35.77      7.14 o 
 -11  11   0      130.53      148.48      9.12 o 
 -10  11   0      101.90      112.11      8.56 o 
  -9  11   0      209.40      208.12      7.60 o 
  -8  11   0        3.13        3.50      5.58 o 
  -7  11   0       92.74       85.80      6.11 o 
  -6  11   0      154.83      161.85      6.29 o 
  -5  11   0      281.66      282.60      6.69 o 
  -4  11   0      141.66      159.52      6.34 o 
  -3  11   0      109.24      107.93      5.39 o 
  -2  11   0       39.69       46.14      6.07 o 
  -1  11   0        0.80        3.46      5.65 o 
   0  11   0       49.94       51.33      7.19 o 
   1  11   0      354.14      359.15      8.59 o 
   2  11   0        0.17       -1.38      5.82 o 
   3  11   0        6.83       13.06      6.07 o 
   4  11   0      274.61      250.78     19.34 o 
   5  11   0       22.96       29.25     12.78 o 
   6  11   0        0.33        9.66     10.43 o 
 -13  12   0       33.82       17.34      8.77 o 
 -12  12   0      268.47      210.15     59.69 o 
 -11  12   0        5.72        2.89      9.38 o 
 -10  12   0       40.94       44.78      6.92 o 
  -9  12   0       75.00       88.09      7.02 o 
  -8  12   0       23.65       23.13     10.67 o 
  -7  12   0        8.18        8.51      6.79 o 
  -6  12   0      988.42     1017.82      8.54 o 
  -5  12   0      405.37      446.76      6.99 o 
  -4  12   0     1124.05     1213.97      8.80 o 
  -3  12   0      320.68      350.04      7.66 o 
  -2  12   0       48.12       35.65      6.43 o 
  -1  12   0       36.81       32.27      6.95 o 
   0  12   0        1.79       -7.00      7.00 o 
   1  12   0      186.00      168.82     10.08 o 
   2  12   0      269.13      280.81      9.64 o 
   3  12   0       20.46       16.29      7.11 o 
   4  12   0       13.55       21.31     10.86 o 
   5  12   0      126.01      119.09     12.10 o 
 -12  13   0       28.02       10.26     14.51 o 
 -11  13   0        1.66        5.40      8.62 o 
 -10  13   0       19.12       27.87      8.10 o 
  -9  13   0       94.42       96.38      7.15 o 
  -8  13   0       55.86       62.52      6.94 o 
  -7  13   0       18.57        7.55      6.78 o 
  -6  13   0       39.91       38.96      6.68 o 
  -5  13   0       31.65       23.29      7.06 o 
  -4  13   0       75.44       66.52      7.08 o 
  -3  13   0        0.81       -2.89      6.93 o 
  -2  13   0      340.77      303.65     11.18 o 
  -1  13   0        1.93        7.88      7.59 o 
   0  13   0       17.13       10.09      6.91 o 
   1  13   0       30.79       28.67      7.16 o 
   2  13   0      151.86      124.18     11.35 o 
   3  13   0        0.99       14.08      7.28 o 
 -10  14   0        9.29       10.43      8.10 o 
  -9  14   0       17.17       10.24      8.31 o 
  -8  14   0       16.69       15.09      8.17 o 
  -7  14   0       82.41      104.79      8.38 o 
  -6  14   0      101.64      111.80      8.62 o 
  -5  14   0       53.49       61.34      8.34 o 
  -4  14   0      105.54       96.19     10.98 o 
  -3  14   0       23.93       13.51      8.27 o 
  -2  14   0        6.70       11.56     11.84 o 
  -1  14   0      116.20      109.87     11.92 o 
   0  14   0       56.75       54.64      8.89 o 
   1  14   0       33.89       19.51     13.38 o 
  -8  15   0       28.58       26.41      6.07 o 
  -7  15   0        0.18        0.07      8.81 o 
  -6  15   0       55.57       51.59      8.20 o 
  -5  15   0        4.37        6.20      5.74 o 
  -4  15   0       30.11       17.45      5.83 o 
  -3  15   0       72.74       70.00      8.73 o 
  -2  15   0       15.26      -12.02     12.22 o 
   2 -15   1      105.29       91.22     10.34 o 
   3 -15   1       28.07       22.91      8.27 o 
   4 -15   1       10.86        7.62      6.39 o 
   5 -15   1        2.33        0.71      7.00 o 
   6 -15   1      113.78      106.96      7.47 o 
   7 -15   1       15.56       13.51      8.16 o 
   8 -15   1       81.57       80.01      9.66 o 
  -1 -14   1       97.94       93.62      8.34 o 
   0 -14   1       82.06       71.14      8.50 o 
   1 -14   1      137.67      128.32      7.26 o 
   2 -14   1      561.16      556.39     20.20 o 
   3 -14   1      163.13      171.20      9.38 o 
   4 -14   1      440.27      414.15      8.07 o 
   5 -14   1        0.30       -7.88      7.88 o 
   6 -14   1        5.83       10.90      6.23 o 
   7 -14   1       46.88       67.43      8.41 o 
   8 -14   1        2.88        3.81      8.06 o 
   9 -14   1        3.97        9.39      8.14 o 
  10 -14   1       65.37       63.40      9.41 o 
  -3 -13   1        1.51       -6.34      6.34 o 
  -2 -13   1       11.94       15.59      6.38 o 
  -1 -13   1      202.15      196.51      8.75 o 
   0 -13   1       43.71       39.70      6.12 o 
   1 -13   1       67.08       72.49      7.05 o 
   2 -13   1       28.59       30.12      7.29 o 
   3 -13   1       56.47       44.37      7.03 o 
   4 -13   1      264.17      275.36     13.32 o 
   5 -13   1       12.38       27.10      5.33 o 
   6 -13   1       62.60       68.31      6.23 o 
   7 -13   1       10.74       17.92      7.02 o 
   8 -13   1       11.97       14.73      6.81 o 
   9 -13   1       30.67       35.11      6.87 o 
  10 -13   1       11.16       15.74      8.02 o 
  11 -13   1      116.66      122.05      9.07 o 
  12 -13   1        4.97        4.98     12.17 o 
  -5 -12   1        0.73       -4.75      6.25 o 
  -4 -12   1       33.07       40.58      9.04 o 
  -3 -12   1      305.07      282.60     17.82 o 
  -2 -12   1       93.74       87.27      8.41 o 
  -1 -12   1       68.94       78.29      7.77 o 
   0 -12   1      507.26      519.44     13.31 o 
   1 -12   1      228.11      249.91      7.01 o 
   2 -12   1      383.96      412.04      6.76 o 
   3 -12   1       68.33       61.01      5.90 o 
   4 -12   1       46.57       42.64      5.91 o 
   5 -12   1       35.08       42.53      5.87 o 
   6 -12   1      369.79      366.82     10.54 o 
   7 -12   1        0.29        0.93      5.31 o 
   8 -12   1      181.80      220.19     18.78 o 
   9 -12   1        2.54        0.85      7.12 o 
  10 -12   1       51.53       49.32      6.89 o 
  11 -12   1      117.86      120.00     10.50 o 
  12 -12   1       58.47       46.56     17.75 o 
  13 -12   1       63.10       37.62      8.57 o 
  -6 -11   1        0.95        9.57      8.07 o 
  -5 -11   1        0.51        6.70      8.12 o 
  -4 -11   1        7.90        3.58      5.95 o 
  -3 -11   1      713.98      784.29     17.14 o 
  -2 -11   1       79.21       81.31      6.96 o 
  -1 -11   1       29.53       33.35     10.50 o 
   0 -11   1        0.80       -0.55      4.36 o 
   1 -11   1       11.26       13.51      4.05 o 
   2 -11   1      480.62      491.85     11.85 o 
   3 -11   1      195.70      216.98      6.31 o 
   4 -11   1      152.48      165.66      5.95 o 
   5 -11   1      195.85      215.79      6.53 o 
   6 -11   1       13.76       11.55      5.83 o 
   7 -11   1       22.58       26.18      5.81 o 
   8 -11   1      434.41      449.41      7.52 o 
   9 -11   1       27.38       46.04      7.31 o 
  10 -11   1        2.52        3.00      6.64 o 
  11 -11   1      111.98      118.57      9.32 o 
  12 -11   1       62.19       54.62      7.10 o 
  13 -11   1        9.24        5.16      8.52 o 
  -7 -10   1        0.12        6.18      7.03 o 
  -6 -10   1       35.95       35.87      7.83 o 
  -5 -10   1      332.52      346.93      7.75 o 
  -4 -10   1       28.61       24.71      5.38 o 
  -3 -10   1      112.95      117.93      5.92 o 
  -2 -10   1      441.86      466.18      6.26 o 
  -1 -10   1       36.40       46.00      4.74 o 
   0 -10   1       51.05       37.46      5.12 o 
   1 -10   1      111.98      111.01      7.30 o 
   2 -10   1      215.63      220.67      6.50 o 
   3 -10   1      457.80      510.45      9.00 o 
   4 -10   1      148.93      170.58      4.83 o 
   5 -10   1       16.52       16.07      5.98 o 
   6 -10   1     1762.77     1931.94     10.76 o 
   7 -10   1       34.16       31.79      5.95 o 
   8 -10   1      222.27      205.09      6.80 o 
   9 -10   1      337.64      365.04      8.58 o 
  10 -10   1      152.90      160.41      8.46 o 
  11 -10   1      151.83      121.52     51.59 o 
  12 -10   1       31.51       34.93      9.45 o 
  13 -10   1        0.76        4.02      8.36 o 
  14 -10   1        9.46       10.47      8.50 o 
  -8  -9   1       24.91       22.68      6.40 o 
  -7  -9   1       42.72       34.44      7.01 o 
  -6  -9   1       65.01       56.00      6.99 o 
  -5  -9   1      277.75      292.86      7.83 o 
  -4  -9   1       57.80       67.74      8.01 o 
  -3  -9   1       81.69       88.35      5.36 o 
  -2  -9   1      126.51      126.24      4.86 o 
  -1  -9   1       54.04       68.50      6.38 o 
   0  -9   1     1459.55     1414.86     34.41 o 
   1  -9   1       79.03       64.17      3.65 o 
   2  -9   1      323.83      348.28      8.86 o 
   3  -9   1      132.26      144.12      5.29 o 
   4  -9   1        9.34       13.00      4.20 o 
   5  -9   1        9.29        7.72      4.78 o 
   6  -9   1      657.66      701.62      8.21 o 
   7  -9   1       14.29       23.77      6.27 o 
   8  -9   1       72.30       84.47      6.79 o 
   9  -9   1     1036.79      993.95     11.52 o 
  10  -9   1      201.68      194.18      8.09 o 
  11  -9   1        1.34        0.93      5.67 o 
  12  -9   1        1.01        4.28      5.68 o 
  13  -9   1      117.55      107.94      8.89 o 
  14  -9   1       28.65       37.73      8.48 o 
  -9  -8   1       14.66       18.94      8.18 o 
  -8  -8   1       20.35       17.56      6.05 o 
  -7  -8   1      870.77      955.94      9.72 o 
  -6  -8   1      134.92      135.33      5.37 o 
  -5  -8   1       24.21       18.89      4.53 o 
  -4  -8   1      651.62      738.10      7.62 o 
  -3  -8   1      171.28      188.25      8.73 o 
  -2  -8   1      453.29      454.02      5.65 o 
  -1  -8   1      322.64      287.20      4.55 o 
   0  -8   1      145.06      152.39      4.79 o 
   1  -8   1     1125.50     1232.51      8.07 o 
   2  -8   1       25.59       29.15      4.90 o 
   3  -8   1       24.67       24.75      4.90 o 
   4  -8   1     1883.45     1962.78     17.28 o 
   5  -8   1      115.52      111.90      5.39 o 
   6  -8   1      222.88      237.96      5.94 o 
   7  -8   1      294.98      307.37      7.03 o 
   8  -8   1      508.37      533.94      9.42 o 
   9  -8   1      122.64      136.94      8.63 o 
  10  -8   1     1005.93      937.82     37.01 o 
  11  -8   1       26.05       27.41      8.37 o 
  12  -8   1       84.00       73.28      7.33 o 
  13  -8   1        5.21        1.98      8.47 o 
  14  -8   1        8.97        5.24      8.29 o 
 -10  -7   1        1.55       -0.24      8.18 o 
  -9  -7   1       64.49       55.97      6.21 o 
  -8  -7   1       16.25       14.13      6.93 o 
  -7  -7   1      703.44      703.43      7.75 o 
  -6  -7   1        4.24       -0.83      5.04 o 
  -5  -7   1       35.44       40.76      4.81 o 
  -4  -7   1       12.08       12.90      6.07 o 
  -3  -7   1      159.42      180.26      5.35 o 
  -2  -7   1     1808.94     1841.36     12.43 o 
  -1  -7   1      533.07      564.95     14.26 o 
   0  -7   1      884.45      885.79      7.40 o 
   1  -7   1     5732.89     5812.87     38.20 o 
   2  -7   1       33.39       20.95      4.52 o 
   3  -7   1        8.66       12.60      4.85 o 
   4  -7   1      606.06      520.55      7.47 o 
   5  -7   1       63.72       71.79      5.39 o 
   6  -7   1      203.81      207.78      6.26 o 
   7  -7   1     1070.63     1232.32     11.16 o 
   8  -7   1      222.71      218.40      8.43 o 
   9  -7   1        3.37       10.58      8.11 o 
  10  -7   1        4.73        6.54      7.20 o 
  11  -7   1      261.52      245.89      8.31 o 
  12  -7   1      184.38      195.48     16.16 o 
  13  -7   1        0.71        1.66      8.23 o 
  14  -7   1       46.29       44.71      7.42 o 
  15  -7   1      162.99      143.38      9.51 o 
 -11  -6   1        0.08       -2.05      8.05 o 
 -10  -6   1       45.76       42.00      6.97 o 
  -9  -6   1      648.06      631.65     22.30 o 
  -8  -6   1       60.21       57.92      5.89 o 
  -7  -6   1       43.89       48.47      6.43 o 
  -6  -6   1     4168.17     4771.96     22.89 o 
  -5  -6   1      323.53      339.93      5.97 o 
  -4  -6   1      759.84      768.00      7.14 o 
  -3  -6   1      268.41      259.55      5.27 o 
  -2  -6   1      911.73      871.51      8.85 o 
  -1  -6   1      877.21      869.03      7.52 o 
   0  -6   1        7.70       11.72      5.10 o 
   1  -6   1      245.18      257.66      5.69 o 
   2  -6   1     3136.24     3233.75     27.56 o 
   3  -6   1      152.58      162.97      5.78 o 
   4  -6   1     1801.90     1780.13     29.22 o 
   5  -6   1      677.66      650.85      8.15 o 
   6  -6   1      563.39      629.18      9.63 o 
   7  -6   1     1006.58     1002.21     12.28 o 
   8  -6   1      584.35      619.98     45.07 o 
   9  -6   1       64.28       66.28      7.70 o 
  10  -6   1       77.79       61.31      6.36 o 
  11  -6   1        1.63        8.41      7.70 o 
  12  -6   1       83.14       89.67      7.55 o 
  13  -6   1      104.22      105.48      7.41 o 
  14  -6   1        0.87        1.16      8.40 o 
  15  -6   1       19.44       13.96     11.71 o 
 -12  -5   1       20.41       17.84      8.07 o 
 -11  -5   1        3.04        6.22      7.94 o 
 -10  -5   1        1.39        6.53      6.61 o 
  -9  -5   1      118.88      108.73      5.51 o 
  -8  -5   1       40.83       39.37      5.69 o 
  -7  -5   1       14.83        9.78      6.10 o 
  -6  -5   1        4.05        8.34      4.83 o 
  -5  -5   1      344.80      330.45      6.83 o 
  -4  -5   1     2301.68     2329.08     25.38 o 
  -3  -5   1     4266.69     4537.56    111.82 o 
  -2  -5   1      184.98      169.23      6.93 o 
  -1  -5   1        4.70        4.35      3.87 o 
   0  -5   1       43.56       65.93      4.31 o 
   1  -5   1        4.68        2.51      3.97 o 
   2  -5   1     1388.53     1167.69      9.52 o 
   3  -5   1     2167.54     2294.43     23.96 o 
   4  -5   1      152.73      167.93      6.23 o 
   5  -5   1     2465.30     2479.05     27.88 o 
   6  -5   1      460.07      461.18     10.07 o 
   7  -5   1      138.20      128.94      8.68 o 
   8  -5   1      163.76      175.36      8.27 o 
   9  -5   1      491.89      483.14      9.59 o 
  10  -5   1      517.08      524.10      9.88 o 
  11  -5   1        1.45        2.06      7.74 o 
  12  -5   1       36.72       31.29      6.73 o 
  13  -5   1      856.35      833.13     22.99 o 
  14  -5   1        4.44       -0.76     12.58 o 
 -12  -4   1        3.51        3.48      8.98 o 
 -11  -4   1      650.40      651.83     10.73 o 
 -10  -4   1       10.32        9.50      6.57 o 
  -9  -4   1       58.96       65.69      5.63 o 
  -8  -4   1      675.39      754.64      7.91 o 
  -7  -4   1       54.99       63.70      5.94 o 
  -6  -4   1     1143.74     1176.36     16.53 o 
  -5  -4   1     2171.01     2095.85     46.17 o 
  -4  -4   1      126.85      133.20      7.34 o 
  -3  -4   1     2486.67     2830.64     44.44 o 
  -2  -4   1     1626.97     1496.36     24.48 o 
  -1  -4   1      428.80      459.27      9.13 o 
   0  -4   1     1991.71     1815.50     22.39 o 
   1  -4   1      695.08      635.23      7.88 o 
   2  -4   1     2647.15     2698.04     16.28 o 
   3  -4   1     1886.03     1873.03     13.43 o 
   4  -4   1      163.52      170.34      7.06 o 
   5  -4   1     1848.01     2037.04     18.23 o 
   6  -4   1        2.00        4.59      7.02 o 
   7  -4   1      109.87       94.38      8.06 o 
   8  -4   1       81.03       84.48      8.18 o 
   9  -4   1       43.84       51.30      7.80 o 
  10  -4   1        0.16       -3.67      9.04 o 
  11  -4   1       97.75       94.20      6.83 o 
  12  -4   1       47.01       49.78      7.70 o 
  13  -4   1       70.31       67.45     11.55 o 
 -13  -3   1        1.26        4.66      8.92 o 
 -12  -3   1        8.75        1.15      6.66 o 
 -11  -3   1      634.79      652.95     24.31 o 
 -10  -3   1       25.77       27.14      5.44 o 
  -9  -3   1       14.76       12.84      5.71 o 
  -8  -3   1        6.32       11.30      5.57 o 
  -7  -3   1      113.85      133.65      5.26 o 
  -6  -3   1      948.22      931.32      8.11 o 
  -5  -3   1     3346.73     3619.61     23.54 o 
  -4  -3   1      502.47      437.35      9.77 o 
  -3  -3   1     4628.85     4416.14     26.29 o 
  -2  -3   1      318.73      339.80      7.00 o 
  -1  -3   1     1271.95     1130.61     10.47 o 
   0  -3   1     2748.48     2507.87     17.54 o 
   1  -3   1     8497.12     7719.36    114.22 o 
   2  -3   1     1044.56      999.67     14.35 o 
   4  -3   1      450.82      433.73     11.20 o 
   5  -3   1     2642.10     2461.95     22.53 o 
   6  -3   1      134.21      128.62      7.85 o 
   7  -3   1      338.61      328.45      8.45 o 
   8  -3   1      909.64      952.00     13.15 o 
   9  -3   1      283.04      308.90      8.54 o 
  10  -3   1      224.10      212.87      8.68 o 
  11  -3   1      657.70      699.34     14.84 o 
  12  -3   1       38.55       40.80     12.67 o 
 -13  -2   1      213.90      221.50     10.89 o 
 -12  -2   1        5.30        4.61      7.94 o 
 -11  -2   1       26.34       31.10      6.98 o 
 -10  -2   1      680.00      709.80     12.39 o 
  -9  -2   1       11.90       21.91      5.75 o 
  -8  -2   1      499.81      494.29      6.93 o 
  -7  -2   1     1543.99     1569.46     19.39 o 
  -6  -2   1      527.43      496.16      6.99 o 
  -5  -2   1     1543.58     1574.33     47.81 o 
  -4  -2   1     1733.69     1655.03     11.16 o 
  -3  -2   1        8.33       10.31      5.68 o 
  -1  -2   1      373.39      321.30      6.58 o 
   0  -2   1      849.00      567.17      8.12 o 
   1  -2   1     2959.85     2584.86     28.76 o 
   2  -2   1      364.58      306.38      8.46 o 
   3  -2   1     5808.63     5266.48     28.00 o 
   4  -2   1     1777.42     1459.19     33.09 o 
   5  -2   1       70.41       59.21      7.72 o 
   6  -2   1      118.76      132.49      8.96 o 
   7  -2   1      253.72      261.97      7.97 o 
   8  -2   1      219.03      213.54      9.39 o 
   9  -2   1       49.59       52.43     10.78 o 
  10  -2   1       10.28       11.56     11.25 o 
 -14  -1   1        1.75        1.41     15.64 o 
 -13  -1   1      110.57      112.94     11.40 o 
 -12  -1   1        1.41       -0.76      7.70 o 
 -11  -1   1        1.34       -0.74      5.67 o 
 -10  -1   1       33.69       32.16      6.32 o 
  -9  -1   1       30.16       35.39      6.30 o 
  -8  -1   1      873.74      838.73     10.59 o 
  -7  -1   1      236.61      228.73      6.02 o 
  -6  -1   1      120.86      142.92      5.92 o 
  -5  -1   1       26.33       10.60      5.42 o 
  -4  -1   1     2433.46     2382.50     14.83 o 
  -3  -1   1     1195.78     1043.63     11.65 o 
  -2  -1   1     1804.24     1530.28     23.33 o 
  -1  -1   1      172.67      142.23      6.70 o 
   2  -1   1      879.39      736.87     20.64 o 
   3  -1   1       55.52       37.05     10.85 o 
   4  -1   1      378.10      326.90     12.70 o 
   5  -1   1      671.93      631.77     14.56 o 
   6  -1   1     3800.93     3728.17    107.01 o 
   7  -1   1     2857.96     3243.27     21.28 o 
   8  -1   1      569.00      558.49     10.80 o 
   9  -1   1     2131.46     2112.82     18.56 o 
  10  -1   1       12.51       14.89      8.69 o 
  11  -1   1        6.43        8.49      9.89 o 
 -13   0   1        5.71        9.50     16.61 o 
 -12   0   1      363.60      390.63     15.27 o 
 -11   0   1        6.12        6.98      7.58 o 
 -10   0   1       87.28       85.41      7.47 o 
  -9   0   1      839.33      803.83     10.72 o 
  -8   0   1        6.80        1.66      5.91 o 
  -7   0   1     1029.98     1039.05     28.82 o 
  -6   0   1       36.28       38.12      5.84 o 
  -5   0   1       78.68       54.53      5.95 o 
  -4   0   1     1409.91     1560.44    246.93 o 
  -3   0   1      259.28      212.85      7.60 o 
  -2   0   1      959.74      714.17     12.08 o 
   2   0   1      848.13      706.94     15.14 o 
   3   0   1     1253.71     1081.39     15.99 o 
   4   0   1      898.68      950.55     20.67 o 
   5   0   1      439.71      434.17     10.08 o 
   6   0   1       98.12       89.82      7.07 o 
   7   0   1      281.33      257.80      7.45 o 
   8   0   1       77.21      100.99      6.71 o 
   9   0   1      108.78      117.03      6.97 o 
  10   0   1      354.59      405.34      9.27 o 
  11   0   1       12.36       13.39      6.84 o 
  12   0   1       63.64       76.45      8.53 o 
  13   0   1       10.02        5.43     12.60 o 
 -10   1   1      343.85      383.32     17.29 o 
  -9   1   1        6.37       12.09      9.53 o 
  -8   1   1      162.56      169.65      9.64 o 
  -7   1   1     5285.92     5726.87     80.31 o 
  -6   1   1      342.34      398.71     10.58 o 
  -5   1   1      238.48      207.57      9.09 o 
  -4   1   1     1658.16     1518.21     21.44 o 
  -2   1   1       14.39       19.47      9.23 o 
  -1   1   1     2102.54     1394.05     29.04 o 
   0   1   1      759.15      626.12     14.13 o 
   1   1   1        1.31        4.49      6.28 o 
   2   1   1        2.77        2.82      6.67 o 
   3   1   1       15.80       14.57      6.68 o 
   4   1   1     2851.69     2794.63     18.30 o 
   5   1   1        4.73        7.56      5.62 o 
   6   1   1      313.37      274.47      7.88 o 
   7   1   1     3902.73     4129.16     78.54 o 
   8   1   1        1.09        2.97      4.98 o 
   9   1   1      121.10      128.64      6.33 o 
  10   1   1      646.31      655.35      9.93 o 
  11   1   1      232.48      229.38      8.43 o 
  12   1   1       44.72       43.85      7.67 o 
  13   1   1      301.13      314.59     13.32 o 
 -10   2   1       12.34       14.90      9.28 o 
  -9   2   1      158.05      179.83     11.34 o 
  -8   2   1       15.82       12.88      9.42 o 
  -7   2   1       54.71       44.85      7.23 o 
  -6   2   1     3354.95     3643.03     66.22 o 
  -5   2   1      289.94      230.04      8.43 o 
  -4   2   1     2187.68     2358.08     32.72 o 
  -3   2   1     5279.94     4913.21     41.85 o 
  -2   2   1      100.36       91.91      9.37 o 
  -1   2   1     2992.38     2594.96     21.15 o 
   0   2   1      697.23      583.19     10.99 o 
   1   2   1      193.72      174.75      7.27 o 
   3   2   1      235.05      272.61     13.16 o 
   4   2   1       14.25       30.67      5.89 o 
   5   2   1      132.14      109.27      7.85 o 
   6   2   1       86.90       84.74      6.23 o 
   7   2   1      114.71      115.20      5.79 o 
   8   2   1      619.07      663.65      8.20 o 
   9   2   1      137.44      159.10      6.37 o 
  10   2   1       33.08       43.00      5.66 o 
  11   2   1       74.61       69.91      7.20 o 
  12   2   1       24.50       20.49      7.03 o 
  13   2   1        0.69        0.11      8.94 o 
 -12   3   1      179.79      188.26     15.14 o 
 -11   3   1       80.34       84.67      8.26 o 
 -10   3   1      149.33      176.83     10.44 o 
  -9   3   1      387.34      396.53     11.48 o 
  -8   3   1       51.92       62.40      8.58 o 
  -7   3   1      165.99      140.10      7.04 o 
  -6   3   1     1046.86     1008.04     12.09 o 
  -5   3   1      124.70      159.70     11.54 o 
  -4   3   1      774.16      787.34     14.55 o 
  -2   3   1       23.41       37.07      7.87 o 
  -1   3   1        2.41        4.27      6.28 o 
   0   3   1      184.84      149.03      7.22 o 
   1   3   1      232.15      230.65      8.19 o 
   2   3   1     5196.46     5039.96    152.47 o 
   3   3   1     3247.81     3293.10     28.85 o 
   4   3   1      225.70      211.03      5.58 o 
   5   3   1     3154.19     3015.14     15.38 o 
   6   3   1       46.17       29.82      4.20 o 
   7   3   1        1.59        2.78      4.45 o 
   8   3   1      528.31      543.94     11.03 o 
   9   3   1      341.38      344.52      7.77 o 
  10   3   1      140.74      156.37      7.24 o 
  11   3   1      935.84      948.68     10.72 o 
  12   3   1       22.28       24.23      8.97 o 
 -13   4   1      235.89      230.80     10.21 o 
 -12   4   1        1.09        3.66      8.49 o 
 -11   4   1      109.53      109.70      8.64 o 
 -10   4   1     1152.21     1213.98     26.73 o 
  -9   4   1      330.30      324.06      9.83 o 
  -8   4   1     2455.02     2714.82     16.67 o 
  -7   4   1       55.54       48.47      6.96 o 
  -6   4   1      307.18      350.26     10.16 o 
  -5   4   1     2988.02     3227.71     76.41 o 
  -4   4   1      490.38      512.91     10.63 o 
  -3   4   1     2848.32     2830.56     18.35 o 
  -2   4   1     3244.08     2892.97     17.55 o 
  -1   4   1      462.04      436.60      8.81 o 
   0   4   1        1.40       -2.58      4.51 o 
   1   4   1     1171.92     1184.07     46.47 o 
   2   4   1      148.24      168.87     10.08 o 
   3   4   1      462.41      466.52     27.57 o 
   4   4   1     3473.92     3558.26     16.07 o 
   5   4   1      465.38      504.23      8.00 o 
   6   4   1      174.33      198.71      5.38 o 
   7   4   1      589.53      643.99     21.68 o 
   8   4   1       76.60       83.25      7.48 o 
   9   4   1       22.87       26.82      4.68 o 
  10   4   1        0.26        2.51      6.69 o 
  11   4   1        9.72        9.17      6.60 o 
  12   4   1        2.33        1.99      7.93 o 
 -15   5   1        0.20        0.42     18.09 o 
 -14   5   1      107.93      112.38     10.31 o 
 -13   5   1       25.25       16.22      8.00 o 
 -12   5   1       39.68       39.62      7.34 o 
 -11   5   1        2.79        0.23      7.31 o 
 -10   5   1       21.88       14.97      7.52 o 
  -9   5   1      199.54      188.94      8.28 o 
  -8   5   1      345.71      358.00      9.05 o 
  -7   5   1     1887.29     1859.07     30.29 o 
  -6   5   1       22.98       25.73      5.89 o 
  -5   5   1     2971.78     2990.08     46.64 o 
  -4   5   1      345.97      363.10      9.14 o 
  -3   5   1     1397.17     1328.08     12.50 o 
  -2   5   1      461.06      444.75      9.50 o 
  -1   5   1       11.33       10.72      6.34 o 
   0   5   1     3039.17     2996.03     59.48 o 
   1   5   1      123.76      119.81      5.71 o 
   2   5   1      628.12      575.92      7.06 o 
   3   5   1     2883.37     2615.75     64.78 o 
   4   5   1       43.40       29.36      5.01 o 
   5   5   1        1.95       -0.06      4.15 o 
   6   5   1      945.04     1017.94      8.60 o 
   7   5   1       44.06       50.00      5.89 o 
   8   5   1      125.47      131.45      5.36 o 
   9   5   1      556.55      621.65      8.64 o 
  10   5   1       17.20       18.93      6.58 o 
  11   5   1       66.28       56.01      8.39 o 
 -15   6   1      120.46      109.10     10.29 o 
 -14   6   1        7.27        9.62     10.10 o 
 -13   6   1       93.57       88.64      7.46 o 
 -12   6   1      607.81      607.08     15.01 o 
 -11   6   1      229.68      225.89      8.28 o 
 -10   6   1     1862.61     2048.47     13.98 o 
  -9   6   1        1.81       -0.75      6.24 o 
  -8   6   1      352.12      331.26      9.64 o 
  -7   6   1      374.25      380.46      7.87 o 
  -6   6   1      222.76      233.70      6.61 o 
  -5   6   1      811.82      796.55     10.26 o 
  -4   6   1      642.78      590.44      9.97 o 
  -3   6   1      440.24      452.24      8.34 o 
  -2   6   1      666.44      673.31      9.05 o 
  -1   6   1     1480.61     1440.71     10.12 o 
   0   6   1       11.27        9.64      6.13 o 
   1   6   1        0.85        5.98      4.29 o 
   2   6   1      317.27      312.45     14.66 o 
   3   6   1      227.28      237.39      6.07 o 
   4   6   1      314.22      344.01      7.09 o 
   5   6   1      403.03      454.04      7.24 o 
   6   6   1      319.50      348.54     15.47 o 
   7   6   1      174.65      185.26      6.29 o 
   8   6   1        6.41       12.57      4.94 o 
   9   6   1       39.57       35.43      6.92 o 
  10   6   1        0.18        1.91      6.96 o 
  11   6   1       21.78       25.07      9.42 o 
 -15   7   1        1.05        5.08      9.12 o 
 -14   7   1        1.20        4.20      9.06 o 
 -13   7   1       36.62       43.55      9.45 o 
 -12   7   1       85.85       68.45      7.96 o 
 -11   7   1       15.76       21.29      7.08 o 
 -10   7   1       33.69       45.70      7.34 o 
  -9   7   1     1869.41     1564.77    424.55 o 
  -8   7   1        3.68        3.82      5.63 o 
  -7   7   1       31.34       45.32      5.78 o 
  -6   7   1        0.73       -1.94      4.97 o 
  -5   7   1      159.58      153.34      7.01 o 
  -4   7   1      131.03      142.18      6.67 o 
  -3   7   1       84.60       66.64      6.45 o 
  -2   7   1     1766.80     1719.21     11.48 o 
  -1   7   1     1000.63     1141.74     37.08 o 
   0   7   1        4.31       -1.52      5.96 o 
   1   7   1     2321.31     2468.54     84.54 o 
   2   7   1      586.59      572.07      9.50 o 
   3   7   1        1.33       -0.13      4.69 o 
   4   7   1     1059.36     1139.16     14.31 o 
   5   7   1       18.75       23.49      4.51 o 
   6   7   1      206.69      216.25      6.37 o 
   7   7   1      531.01      560.44     11.03 o 
   8   7   1        2.30        5.56      6.68 o 
   9   7   1       93.45      102.73      8.53 o 
  10   7   1      102.06       82.43      8.03 o 
 -15   8   1       11.77       11.45     10.16 o 
 -14   8   1       29.25       29.56      9.15 o 
 -13   8   1       99.65      105.48      8.83 o 
 -12   8   1      109.09      117.28      7.58 o 
 -11   8   1       42.53       42.49      5.96 o 
 -10   8   1      720.60      575.91    170.74 o 
  -9   8   1       41.38       46.09      7.55 o 
  -8   8   1      214.21      224.73      7.53 o 
  -7   8   1      635.59      648.11      8.30 o 
  -6   8   1     1182.26     1227.94      9.02 o 
  -5   8   1      182.11      188.92      5.58 o 
  -4   8   1      946.78      980.63      9.98 o 
  -3   8   1      482.85      503.80     13.70 o 
  -2   8   1      329.21      314.14     13.66 o 
  -1   8   1      282.64      250.78      6.17 o 
   0   8   1      151.87      158.41      5.08 o 
   1   8   1      272.61      267.87     22.62 o 
   2   8   1      727.40      787.60     10.24 o 
   3   8   1      147.29      157.80      5.01 o 
   4   8   1      102.96      105.21      4.78 o 
   5   8   1      143.12      155.29      5.53 o 
   6   8   1        8.96       25.19      6.90 o 
   7   8   1       25.11       17.28      5.32 o 
   8   8   1        8.74        6.56      8.24 o 
   9   8   1        7.57        6.24      7.75 o 
 -14   9   1        9.76        4.67      8.42 o 
 -13   9   1       75.90       75.86      8.70 o 
 -12   9   1       12.66       17.11      7.37 o 
 -11   9   1      288.44      254.24     53.94 o 
 -10   9   1        8.52        4.41      6.88 o 
  -9   9   1      542.00      535.29      9.53 o 
  -8   9   1       28.01       28.58      5.94 o 
  -7   9   1      554.25      558.93      8.06 o 
  -6   9   1      731.58      792.11     15.61 o 
  -5   9   1      103.47       92.06      5.41 o 
  -4   9   1      417.56      417.49      8.12 o 
  -3   9   1      383.07      382.24      8.22 o 
  -2   9   1        5.61        2.42      3.71 o 
  -1   9   1     1167.92     1231.79     13.12 o 
   0   9   1       71.09       74.26      6.20 o 
   1   9   1        0.69       -5.10      5.10 o 
   2   9   1      883.38      961.70     27.80 o 
   3   9   1      120.93      116.02      8.36 o 
   4   9   1      238.30      221.12      5.43 o 
   5   9   1      733.00      724.32      6.90 o 
   6   9   1        8.94       10.07      6.70 o 
   7   9   1      131.37      134.64     11.19 o 
   8   9   1       44.81       45.27      8.38 o 
 -14  10   1       17.30        9.87      6.94 o 
 -13  10   1       14.68       19.60      8.49 o 
 -12  10   1       27.26       30.95      7.10 o 
 -11  10   1       64.12       47.93     21.81 o 
 -10  10   1       12.23       21.78      7.74 o 
  -9  10   1       84.16       77.78      6.05 o 
  -8  10   1     1103.62     1114.23      9.55 o 
  -7  10   1      173.23      174.38      6.47 o 
  -6  10   1     1108.63     1208.06     21.27 o 
  -5  10   1      705.23      756.10      8.07 o 
  -4  10   1      162.62      152.82      6.40 o 
  -3  10   1        3.35       -4.28      5.16 o 
  -2  10   1      109.55      112.85      5.40 o 
  -1  10   1      262.55      293.39     10.37 o 
   0  10   1      135.61      138.75      4.57 o 
   1  10   1      542.98      537.48     15.40 o 
   2  10   1      208.94      228.10      4.73 o 
   3  10   1      196.86      209.12      7.36 o 
   4  10   1        0.84       -0.87      5.29 o 
   5  10   1        0.51       -2.37      5.19 o 
   6  10   1        4.09        7.55      5.78 o 
   7  10   1        1.30        5.37      8.18 o 
 -13  11   1       14.66       13.26      8.54 o 
 -12  11   1       19.45       12.46     12.23 o 
 -11  11   1      261.85      268.94     10.01 o 
 -10  11   1        0.09       -4.45      7.59 o 
  -9  11   1       89.62       91.06      7.47 o 
  -8  11   1      141.71      143.72      6.19 o 
  -7  11   1        0.92        4.82      5.72 o 
  -6  11   1      225.80      215.56      6.48 o 
  -5  11   1      169.41      195.43     10.60 o 
  -4  11   1      358.82      373.28      9.26 o 
  -3  11   1       22.58       33.34      8.34 o 
  -2  11   1      275.02      297.06      9.51 o 
  -1  11   1       23.55       19.47      4.47 o 
   0  11   1      407.27      443.73     10.14 o 
   1  11   1      199.18      197.57      5.40 o 
   2  11   1      134.06      128.01      7.20 o 
   3  11   1      881.18      886.62     37.82 o 
   4  11   1        3.26        4.75      9.79 o 
   5  11   1      134.16      129.33      6.65 o 
   6  11   1       25.86       21.47      8.26 o 
 -12  12   1        9.06       11.76     10.58 o 
 -11  12   1       70.37       69.97      9.35 o 
 -10  12   1       23.07       18.22      7.67 o 
  -9  12   1       24.32       29.62      7.18 o 
  -8  12   1       96.70      103.29      7.78 o 
  -7  12   1       98.04      118.31      7.13 o 
  -6  12   1      336.63      324.55      7.07 o 
  -5  12   1       26.01       28.53      6.60 o 
  -4  12   1       32.08       37.47      6.11 o 
  -3  12   1      170.76      182.16      6.33 o 
  -2  12   1      230.13      227.76      5.98 o 
  -1  12   1        9.50       16.90      6.24 o 
   0  12   1      123.53      130.86      7.20 o 
   1  12   1      155.81      157.08     10.53 o 
   2  12   1        0.17       -8.56      8.56 o 
   3  12   1       44.59       42.95     10.27 o 
   4  12   1        1.69       -1.94      8.69 o 
 -11  13   1        1.88        2.49      8.16 o 
 -10  13   1       86.20       82.29      8.61 o 
  -9  13   1       19.27       27.03      8.17 o 
  -8  13   1       97.86       95.43      7.06 o 
  -7  13   1       43.79       46.88      6.90 o 
  -6  13   1        7.73        2.09      6.81 o 
  -5  13   1      177.18      177.68      7.64 o 
  -4  13   1        5.72        8.45      5.25 o 
  -3  13   1        3.90       11.08      6.86 o 
  -2  13   1      281.25      289.32      8.80 o 
  -1  13   1        4.54        2.40      5.93 o 
   0  13   1       62.14       63.87      5.93 o 
   1  13   1      242.21      244.51     17.29 o 
   2  13   1        5.54       -1.16      7.07 o 
 -10  14   1       48.75       50.04      9.07 o 
  -9  14   1      128.57      133.19      8.72 o 
  -8  14   1        8.34        5.61      8.24 o 
  -7  14   1       15.08       10.04      6.35 o 
  -6  14   1       21.69       20.72      8.19 o 
  -5  14   1       82.07       80.77      6.52 o 
  -4  14   1        0.31       10.59      7.04 o 
  -3  14   1        1.23       -4.78      7.20 o 
  -2  14   1      255.82      249.50     13.33 o 
  -1  14   1      192.84      191.29      6.95 o 
   0  14   1       11.75       16.06      7.13 o 
  -7  15   1       19.61        4.15      7.39 o 
  -6  15   1        3.47        1.30      8.76 o 
  -5  15   1        1.80        0.73     12.62 o 
  -4  15   1       23.46       22.30      9.51 o 
   1 -15   2        4.29        8.96      9.48 o 
   2 -15   2       67.07       54.52      6.00 o 
   3 -15   2        5.36       12.96     11.53 o 
   4 -15   2       43.34       39.45      6.51 o 
   5 -15   2        0.24        8.37      9.25 o 
   6 -15   2        0.88        1.41      6.31 o 
   7 -15   2        1.51       -8.19      8.19 o 
   8 -15   2       59.08       43.93      6.52 o 
  -2 -14   2       82.09       61.77     12.28 o 
  -1 -14   2        4.85       10.56      9.84 o 
   0 -14   2      183.60      183.03      7.68 o 
   1 -14   2       62.02       63.77      6.57 o 
   2 -14   2       16.90       25.41      8.15 o 
   3 -14   2        3.47       15.79      6.84 o 
   4 -14   2      219.67      216.42      6.86 o 
   5 -14   2       40.34       37.86      5.01 o 
   6 -14   2       31.66       24.74      5.30 o 
   7 -14   2       10.39       16.69      8.16 o 
   8 -14   2       15.37       13.00      8.13 o 
   9 -14   2       49.58       51.22      9.23 o 
  10 -14   2       48.22       45.84     10.09 o 
  -3 -13   2       16.09       14.70      8.66 o 
  -2 -13   2       28.94       34.54      8.74 o 
  -1 -13   2       42.59       47.14      6.79 o 
   0 -13   2       95.31       98.25      8.35 o 
   1 -13   2       67.38       75.52      6.16 o 
   2 -13   2      139.88      137.23      7.26 o 
   3 -13   2       21.49       30.27      5.95 o 
   4 -13   2       25.56       28.14      6.93 o 
   5 -13   2      103.17      110.70     12.73 o 
   6 -13   2      624.26      632.96      9.16 o 
   7 -13   2       47.35       49.21      5.44 o 
   8 -13   2       13.93       18.56      6.81 o 
   9 -13   2        0.40        2.78      6.67 o 
  10 -13   2        1.35        6.91      8.04 o 
  11 -13   2        5.75        2.96      9.25 o 
  12 -13   2       74.27       63.53      9.50 o 
  -5 -12   2       12.39       15.19      8.16 o 
  -4 -12   2       23.38       17.64      8.25 o 
  -3 -12   2       12.30       16.85      4.84 o 
  -2 -12   2        2.66        1.62      7.14 o 
  -1 -12   2       56.40       51.39      6.95 o 
   0 -12   2        6.59       22.00      4.76 o 
   1 -12   2      113.32      112.98      6.06 o 
   2 -12   2      132.74      148.82      6.23 o 
   3 -12   2      124.02      118.79      5.73 o 
   4 -12   2      462.89      486.81      7.23 o 
   5 -12   2       69.25       66.50      5.87 o 
   6 -12   2      792.99      763.30     15.32 o 
   7 -12   2       91.15       97.94      6.54 o 
   8 -12   2      142.50      168.79      7.37 o 
   9 -12   2        8.51       11.13      6.73 o 
  10 -12   2       74.31       75.22      7.98 o 
  11 -12   2       28.18       20.42     10.16 o 
  12 -12   2        0.14       -4.43      9.03 o 
  13 -12   2       11.81        4.50      6.03 o 
  -6 -11   2       23.63       17.72      5.84 o 
  -5 -11   2       50.25       57.66      6.94 o 
  -4 -11   2      253.20      275.88      7.58 o 
  -3 -11   2      189.13      207.70     13.29 o 
  -2 -11   2      368.96      352.60      8.97 o 
  -1 -11   2       26.78       26.96      3.98 o 
   0 -11   2      391.29      399.37     18.51 o 
   1 -11   2      300.54      318.74      6.82 o 
   2 -11   2       79.55       89.25      6.08 o 
   3 -11   2      144.43      126.82      5.49 o 
   4 -11   2      843.95      888.09     14.61 o 
   5 -11   2      114.29      128.08      6.19 o 
   6 -11   2        2.86        6.76      5.74 o 
   7 -11   2      186.51      161.79      6.36 o 
   8 -11   2       14.36        9.65      5.69 o 
   9 -11   2        7.36        4.46      7.65 o 
  10 -11   2      276.11      298.12      9.48 o 
  11 -11   2      113.33      105.51      8.96 o 
  12 -11   2       24.44       32.23      8.56 o 
  13 -11   2      159.48      138.80      9.16 o 
  -8 -10   2       69.80       73.31      6.93 o 
  -7 -10   2        0.70       -5.64      8.14 o 
  -6 -10   2       33.28       33.56      6.02 o 
  -5 -10   2        3.03        0.14      5.32 o 
  -4 -10   2       34.24       41.54      5.89 o 
  -3 -10   2       50.48       46.40      5.05 o 
  -2 -10   2       34.77       55.24      7.48 o 
  -1 -10   2      105.35      114.75      7.16 o 
   0 -10   2       40.14       34.49      5.96 o 
   1 -10   2      409.82      435.46      6.32 o 
   2 -10   2      314.61      325.65      7.66 o 
   3 -10   2      129.89      133.82      5.63 o 
   4 -10   2      939.64     1012.51     11.32 o 
   5 -10   2        5.95        1.38      5.87 o 
   6 -10   2      552.01      577.73     14.98 o 
   7 -10   2        4.17        0.69      5.75 o 
   8 -10   2     1198.79     1184.86     10.31 o 
   9 -10   2       11.07       13.73      7.13 o 
  10 -10   2       27.08       29.01      8.12 o 
  11 -10   2       49.11       25.06     11.61 o 
  12 -10   2      120.82      111.42      8.92 o 
  13 -10   2       49.75       41.93      8.69 o 
  14 -10   2        7.04        7.92      7.65 o 
  -9  -9   2      292.71      283.69      8.93 o 
  -8  -9   2        1.53       -5.02      5.83 o 
  -7  -9   2        1.40        2.60      9.35 o 
  -6  -9   2      108.57      139.66      7.14 o 
  -5  -9   2       27.79       26.96      4.41 o 
  -4  -9   2      591.00      585.11      7.22 o 
  -3  -9   2      159.21      177.43      7.79 o 
  -2  -9   2      785.69      817.67      8.09 o 
  -1  -9   2     3568.04     3930.54     86.49 o 
   0  -9   2      127.20      129.10      5.23 o 
   1  -9   2      140.48      124.00      6.93 o 
   2  -9   2      859.05      878.63     13.05 o 
   3  -9   2      459.49      458.42      5.21 o 
   4  -9   2       15.24       13.57      4.21 o 
   5  -9   2        3.77        3.96      4.71 o 
   6  -9   2        4.17       12.43      5.94 o 
   7  -9   2        5.26        8.74      6.08 o 
   8  -9   2      562.17      592.21     11.78 o 
   9  -9   2      162.02      167.96      8.23 o 
  10  -9   2      119.12      117.49     19.93 o 
  11  -9   2       41.73       61.61      8.54 o 
  12  -9   2       20.61       19.36      7.87 o 
  13  -9   2       45.25       44.92      8.65 o 
  14  -9   2        0.28        7.69      8.34 o 
 -10  -8   2       62.01       55.39      8.42 o 
  -9  -8   2       14.12       17.78      6.33 o 
  -8  -8   2      681.09      674.40     14.74 o 
  -7  -8   2       30.16       31.03      5.49 o 
  -6  -8   2       44.17       40.38      4.59 o 
  -5  -8   2        0.49       -1.72      4.03 o 
  -4  -8   2        0.15       -5.82      5.82 o 
  -3  -8   2        0.74       11.52      5.95 o 
  -2  -8   2      242.79      259.92      7.41 o 
  -1  -8   2      504.82      475.02     16.04 o 
   0  -8   2      479.95      503.03      6.65 o 
   1  -8   2      283.76      286.81      5.77 o 
   2  -8   2        9.84       14.91      4.82 o 
   3  -8   2      131.05      130.10      5.23 o 
   4  -8   2      752.40      767.48     14.75 o 
   5  -8   2      189.98      157.97      5.51 o 
   6  -8   2      801.33      834.60      8.21 o 
   7  -8   2       32.67       35.42      5.00 o 
   8  -8   2        0.92        6.12      7.56 o 
   9  -8   2       91.75      106.38      7.22 o 
  10  -8   2      772.86      783.02     15.87 o 
  11  -8   2      106.01      105.76      7.44 o 
  12  -8   2       42.98       48.64      7.13 o 
  13  -8   2       21.96       36.74      9.26 o 
  14  -8   2       91.76       79.13      7.45 o 
 -10  -7   2       19.80       27.66      8.80 o 
  -9  -7   2        3.04       -1.40      7.05 o 
  -8  -7   2      119.94      131.16      5.76 o 
  -7  -7   2        0.52        8.48      5.73 o 
  -6  -7   2      643.23      677.93     10.77 o 
  -5  -7   2     1072.87     1233.07     12.37 o 
  -4  -7   2      399.66      383.00      9.76 o 
  -3  -7   2      531.44      515.15     15.74 o 
  -2  -7   2      499.89      448.18      6.72 o 
  -1  -7   2       87.83      103.61      5.40 o 
   0  -7   2     2870.08     2768.42     45.27 o 
   1  -7   2     2914.69     3269.24     13.60 o 
   2  -7   2      123.06      129.44      4.85 o 
   3  -7   2       57.48       72.87      4.18 o 
   4  -7   2      135.79      142.51      5.49 o 
   5  -7   2       22.62       35.27      5.15 o 
   6  -7   2     2027.86     1995.49     28.36 o 
   7  -7   2      580.59      531.84      8.47 o 
   8  -7   2      328.73      351.73     13.31 o 
   9  -7   2       98.32      106.40     31.98 o 
  10  -7   2       12.64       18.95      7.26 o 
  11  -7   2      440.81      397.87     15.76 o 
  12  -7   2        3.58        2.80      6.95 o 
  13  -7   2        2.80       -1.23      6.91 o 
  14  -7   2      101.27       97.43      9.04 o 
  15  -7   2        1.28        1.52     10.32 o 
 -11  -6   2       13.24       13.69      8.10 o 
 -10  -6   2       61.80       57.95      6.17 o 
  -9  -6   2        4.53        1.30     10.20 o 
  -8  -6   2       76.95       72.52      5.67 o 
  -7  -6   2      283.42      295.37      6.97 o 
  -6  -6   2      517.97      532.75     14.58 o 
  -5  -6   2      120.13      152.72      4.84 o 
  -4  -6   2     1002.43     1030.80      7.87 o 
  -3  -6   2      622.86      532.87     16.70 o 
  -2  -6   2      292.36      341.60      6.09 o 
  -1  -6   2      771.25      721.53     14.47 o 
   0  -6   2      404.38      394.54      5.96 o 
   1  -6   2      289.72      309.23      5.34 o 
   2  -6   2      142.51      160.32      5.83 o 
   3  -6   2      369.13      376.87      6.64 o 
   4  -6   2        3.39        7.24      3.94 o 
   5  -6   2      236.05      253.74      6.44 o 
   6  -6   2        6.86        4.34      5.44 o 
   7  -6   2      260.64      259.56      7.68 o 
   8  -6   2      537.33      488.01    112.64 o 
   9  -6   2      165.47      172.03      8.18 o 
  10  -6   2      431.79      455.25     13.57 o 
  11  -6   2      155.95      164.78      7.87 o 
  12  -6   2      180.71      154.47      6.52 o 
  13  -6   2       14.52       14.31      7.38 o 
  14  -6   2       68.84       74.53      8.29 o 
  15  -6   2       14.88        6.84     10.81 o 
 -12  -5   2        3.44       -0.03      8.46 o 
 -11  -5   2       55.81       67.61      8.22 o 
 -10  -5   2       92.58      100.09      7.01 o 
  -9  -5   2        0.12       -4.67      5.47 o 
  -8  -5   2      189.32      198.40      6.86 o 
  -7  -5   2      753.60      783.90     23.83 o 
  -6  -5   2      580.40      585.47      6.74 o 
  -5  -5   2     3520.80     3503.66     30.97 o 
  -4  -5   2      671.88      652.82     10.03 o 
  -3  -5   2     1078.69      998.13     19.54 o 
  -2  -5   2     4263.42     4401.90     14.24 o 
  -1  -5   2        1.62        1.79      3.89 o 
   0  -5   2        3.88        4.35      3.99 o 
   1  -5   2      867.76      798.18      8.05 o 
   2  -5   2      316.75      287.11      6.20 o 
   3  -5   2     1688.81     1647.56     23.01 o 
   4  -5   2     3465.81     3592.18     20.66 o 
   5  -5   2      691.11      783.69     10.37 o 
   6  -5   2      498.49      524.47      8.55 o 
   7  -5   2     2026.61     2220.92    241.02 o 
   8  -5   2      101.07       95.71      8.04 o 
   9  -5   2       34.73       32.00      7.71 o 
  10  -5   2      112.74      120.32      8.03 o 
  11  -5   2        4.03        5.64      6.12 o 
  12  -5   2      271.31      270.14      7.62 o 
  13  -5   2       45.87       47.84     11.14 o 
  14  -5   2       34.04       28.44     12.83 o 
 -12  -4   2       80.04       77.58      9.41 o 
 -11  -4   2        2.72        0.97      6.71 o 
 -10  -4   2        0.76        0.91      6.53 o 
  -9  -4   2      117.15      118.22      6.01 o 
  -8  -4   2       13.53       14.23      5.57 o 
  -7  -4   2       32.73       39.76      5.16 o 
  -6  -4   2     1029.68     1067.11      8.39 o 
  -5  -4   2     1519.95     1484.40      9.33 o 
  -3  -4   2     1093.83     1061.97      8.65 o 
  -2  -4   2     3035.92     2730.39     54.13 o 
  -1  -4   2     2938.57     2752.18     12.26 o 
   0  -4   2     1454.19     1359.81     11.34 o 
   1  -4   2      637.13      557.87      6.85 o 
   2  -4   2     1538.26     1302.75     16.09 o 
   3  -4   2     1314.38     1328.58     12.73 o 
   4  -4   2      902.38     1024.04     10.60 o 
   5  -4   2      726.84      766.81     18.32 o 
   6  -4   2     3774.98     3628.44    113.57 o 
   7  -4   2       80.47       85.69      8.13 o 
   8  -4   2      252.64      253.97      9.05 o 
   9  -4   2      370.63      413.47      9.59 o 
  10  -4   2        1.98        0.52      6.43 o 
  11  -4   2       52.92       66.11      7.05 o 
  12  -4   2      473.58      544.65     13.17 o 
  13  -4   2       37.35       27.49     12.63 o 
 -13  -3   2       24.37       17.72      9.79 o 
 -12  -3   2      144.72      140.71      7.31 o 
 -11  -3   2        4.44        3.39      6.58 o 
 -10  -3   2      204.71      207.45      6.66 o 
  -9  -3   2       90.82       97.54      5.90 o 
  -8  -3   2      172.92      192.13      6.39 o 
  -7  -3   2      741.31      743.23      7.63 o 
  -6  -3   2        4.67        5.46      4.67 o 
  -5  -3   2      632.27      611.39      7.67 o 
  -4  -3   2     5243.96     5520.41     25.01 o 
  -3  -3   2     3706.30     3453.27     35.29 o 
  -2  -3   2        0.30       -0.69      3.89 o 
  -1  -3   2    11407.15    11866.60     55.87 o 
   0  -3   2      774.59      723.11     10.19 o 
   1  -3   2      142.39      121.77      5.02 o 
   2  -3   2     6716.35     6137.64     53.76 o 
   3  -3   2     2143.04     1882.18     13.41 o 
   4  -3   2     3092.48     3108.24     63.11 o 
   5  -3   2    13988.35    14738.89     53.41 o 
   6  -3   2      745.62      723.17     17.54 o 
   7  -3   2      755.53      764.90     14.27 o 
   8  -3   2      238.83      257.71      7.58 o 
   9  -3   2       29.19       42.55      7.23 o 
  10  -3   2      277.51      293.79     10.13 o 
  11  -3   2       41.49       58.86      9.96 o 
  12  -3   2       25.62       21.77     11.51 o 
 -13  -2   2        0.01        0.04      9.61 o 
 -12  -2   2       16.15       17.27      6.86 o 
 -11  -2   2       40.01       37.70      6.65 o 
 -10  -2   2        8.36       13.61      5.53 o 
  -9  -2   2       24.07       38.25      5.79 o 
  -8  -2   2      336.30      361.08      9.42 o 
  -7  -2   2     1280.60     1210.26     15.05 o 
  -6  -2   2       69.46       87.11      5.11 o 
  -5  -2   2      716.79      689.24      8.53 o 
  -4  -2   2     2998.44     2825.23     13.99 o 
  -3  -2   2     1127.53     1116.94      8.71 o 
  -2  -2   2      898.22      809.92     33.50 o 
  -1  -2   2        2.56        5.40      4.62 o 
   0  -2   2        2.13        0.56      5.36 o 
   1  -2   2       30.35       29.27      5.63 o 
   2  -2   2     2018.98     1742.96     16.45 o 
   3  -2   2      592.22      615.73     11.79 o 
   4  -2   2     6462.67     6108.94     48.09 o 
   5  -2   2      550.13      556.07     14.50 o 
   6  -2   2      322.11      298.97     12.68 o 
   7  -2   2      764.20      725.47     16.74 o 
   8  -2   2     1042.29     1152.28     22.49 o 
   9  -2   2        2.83        4.35      9.84 o 
  10  -2   2      525.61      614.25     15.13 o 
  11  -2   2       58.10       74.15     15.12 o 
 -14  -1   2      117.96      111.26     16.13 o 
 -13  -1   2       22.05       18.13     11.38 o 
 -12  -1   2       65.32       71.86      7.17 o 
 -11  -1   2        0.56        0.84      6.58 o 
 -10  -1   2       92.23      105.56      7.28 o 
  -9  -1   2     3736.56     3992.36     86.02 o 
  -8  -1   2      150.89      131.15      6.50 o 
  -7  -1   2        2.60        0.17      4.61 o 
  -6  -1   2     3262.70     3257.78     39.11 o 
  -5  -1   2       33.56       37.76      4.95 o 
  -4  -1   2       97.42      104.04      4.85 o 
  -3  -1   2     7696.68     7675.45     56.40 o 
  -2  -1   2     1862.69     1626.68     12.42 o 
  -1  -1   2      265.29      214.03      6.38 o 
   0  -1   2     4322.25     3246.99     83.80 o 
   1  -1   2       62.73       49.97      7.54 o 
   2  -1   2     2099.37     1891.15     22.20 o 
   3  -1   2     3239.48     2956.02     57.36 o 
   4  -1   2      235.79      195.31      8.57 o 
   5  -1   2     1613.51     1471.58     52.30 o 
   6  -1   2      666.45      653.17     12.76 o 
   7  -1   2        4.57        5.40      7.57 o 
   8  -1   2      716.12      687.75     17.53 o 
   9  -1   2      497.41      563.06     11.18 o 
  10  -1   2        3.76        2.23      8.14 o 
  11  -1   2      145.94      138.57      9.01 o 
  12  -1   2       43.21       33.35     19.47 o 
 -13   0   2       58.03       54.78     18.17 o 
 -12   0   2        1.21        1.76     10.92 o 
 -11   0   2        3.78        0.35      8.89 o 
 -10   0   2      231.99      245.15     11.28 o 
  -9   0   2      466.98      448.38      9.23 o 
  -8   0   2      358.51      396.02     10.06 o 
  -7   0   2     1104.77     1067.42     31.94 o 
  -6   0   2      107.08      113.00      6.39 o 
  -5   0   2      313.93      318.76      6.61 o 
  -4   0   2      348.07      346.63      6.99 o 
  -3   0   2      254.97      191.94      6.64 o 
  -2   0   2       15.72       15.02      6.49 o 
  -1   0   2      497.11      435.38     12.87 o 
   1   0   2       31.64       37.48      7.17 o 
   2   0   2     5433.47     4905.45     29.54 o 
   3   0   2      238.28      184.77      8.66 o 
   4   0   2      628.63      578.35     10.44 o 
   5   0   2     1511.00     1425.41     14.29 o 
   6   0   2     1407.37     1391.79     13.66 o 
   7   0   2       52.26       55.92      6.13 o 
   8   0   2      290.75      357.02     10.31 o 
   9   0   2        0.81        2.79      7.10 o 
  10   0   2       37.04       30.64      7.09 o 
  11   0   2      136.02      130.32      7.89 o 
  12   0   2       59.84       57.94      9.14 o 
  13   0   2      109.01      117.22     13.22 o 
 -10   1   2      100.19       99.14     13.92 o 
  -9   1   2        0.11        0.37      8.90 o 
  -8   1   2     2711.03     2884.67    107.58 o 
  -7   1   2     1498.08     1705.15     31.13 o 
  -6   1   2      244.44      213.74      8.28 o 
  -5   1   2     3252.19     3067.58     50.01 o 
  -4   1   2      289.00      262.05      8.64 o 
  -3   1   2        7.88       15.96      9.30 o 
  -2   1   2     3715.77     3096.50     26.62 o 
  -1   1   2        9.05        4.35      5.88 o 
   0   1   2     5296.43     4348.56     76.65 o 
   2   1   2      295.06      249.40      8.29 o 
   3   1   2     1071.99      917.31     14.05 o 
   4   1   2     1382.15     1376.77     18.25 o 
   5   1   2      464.38      470.12      8.63 o 
   6   1   2      232.93      182.97      8.11 o 
   7   1   2     1231.40     1269.77     21.05 o 
   8   1   2        6.40       10.82      4.59 o 
   9   1   2      790.03      812.38     11.57 o 
  10   1   2       59.08       66.04      7.03 o 
  11   1   2       99.54      110.34      7.09 o 
  12   1   2      509.19      501.74     10.78 o 
  13   1   2       10.53        4.87      9.89 o 
 -10   2   2      469.04      467.58     23.29 o 
  -9   2   2      391.83      404.17     17.06 o 
  -8   2   2       54.87       38.22      9.63 o 
  -7   2   2        2.67        0.65      6.84 o 
  -6   2   2      198.35      156.58      9.55 o 
  -5   2   2     1010.91      876.03     16.66 o 
  -4   2   2     1004.64      920.93     16.10 o 
  -3   2   2       26.55       25.74      8.77 o 
  -2   2   2     1447.58     1316.17     16.30 o 
  -1   2   2      392.64      378.87      9.86 o 
   0   2   2     6087.47     5669.53    121.69 o 
   1   2   2     1168.75     1029.99     20.57 o 
   2   2   2    12571.75    11656.62    284.81 o 
   3   2   2     3913.57     3727.18    151.50 o 
   4   2   2      124.20      158.36      6.60 o 
   5   2   2      446.82      467.22      8.13 o 
   6   2   2      419.76      448.70     10.16 o 
   7   2   2      199.33      202.91      6.61 o 
   8   2   2        3.59       -1.05      5.67 o 
   9   2   2      340.68      384.42      9.96 o 
  10   2   2      127.49      112.73      6.33 o 
  11   2   2       81.60       76.55      7.16 o 
  12   2   2       51.17       56.39      9.20 o 
  13   2   2       57.08       46.39      8.74 o 
 -12   3   2       88.05       83.39      9.82 o 
 -11   3   2       19.98       14.54      9.65 o 
 -10   3   2      976.52     1126.20     46.64 o 
  -9   3   2       33.26       24.21      8.38 o 
  -8   3   2       40.93       44.91      7.80 o 
  -7   3   2      456.94      394.10      9.07 o 
  -6   3   2      530.98      578.93     15.36 o 
  -5   3   2     1261.03     1233.05     28.17 o 
  -4   3   2     1785.08     1704.97     17.21 o 
  -3   3   2        9.95       12.13      7.10 o 
  -2   3   2     2261.53     2076.04     22.78 o 
  -1   3   2     6714.27     5978.89     78.78 o 
   0   3   2      803.85      758.85      9.93 o 
   1   3   2     1619.53     1346.19     26.89 o 
   2   3   2     2162.98     2259.40     14.68 o 
   3   3   2      787.72      805.41     12.73 o 
   4   3   2      523.07      521.55     12.55 o 
   5   3   2      400.41      409.62      7.79 o 
   6   3   2        5.10       -0.13      5.45 o 
   7   3   2       77.54       76.82      7.13 o 
   8   3   2        7.16        6.78      5.51 o 
   9   3   2       55.48      348.68    168.41 o 
  10   3   2      725.71      756.76      9.41 o 
  11   3   2       15.86       18.96      6.70 o 
  12   3   2        0.58        7.02      7.85 o 
 -13   4   2      302.52      304.26     11.37 o 
 -12   4   2      503.32      522.51     27.29 o 
 -11   4   2       88.76       95.01      9.48 o 
 -10   4   2     1054.34     1066.88     18.28 o 
  -9   4   2      168.78      163.32      8.32 o 
  -8   4   2      164.42      176.87      8.56 o 
  -7   4   2      256.76      232.50     26.54 o 
  -6   4   2       50.50       44.67      8.24 o 
  -5   4   2      316.29      293.28      9.04 o 
  -4   4   2        0.76        1.39      6.66 o 
  -3   4   2      370.99      369.56      7.99 o 
  -2   4   2     2601.05     2498.06     15.75 o 
  -1   4   2       10.86       15.50      6.56 o 
   0   4   2      836.60      780.56      9.20 o 
   1   4   2     2874.23     2918.28     31.00 o 
   2   4   2      428.94      462.43      8.18 o 
   3   4   2      147.63      127.41      6.70 o 
   4   4   2     1138.03     1166.85     10.36 o 
   5   4   2       68.02       53.43      6.10 o 
   6   4   2       37.90       25.89      5.79 o 
   7   4   2      564.37      625.06      8.39 o 
   8   4   2       77.25       75.03      5.71 o 
   9   4   2      304.51      331.62     11.24 o 
  10   4   2        7.87       10.97      6.61 o 
  11   4   2       30.92       24.40      8.06 o 
  12   4   2      103.82       87.73      8.50 o 
 -15   5   2       13.45       14.62     14.94 o 
 -14   5   2       59.68       47.22      8.98 o 
 -13   5   2       10.68        7.42      7.70 o 
 -12   5   2      174.44      170.64      8.88 o 
 -11   5   2      184.96      199.26      8.92 o 
 -10   5   2        0.28        4.09      7.47 o 
  -9   5   2       22.09       23.69      8.14 o 
  -8   5   2       57.13       42.35     11.30 o 
  -7   5   2       98.41       91.44      8.69 o 
  -6   5   2      474.59      464.83      9.69 o 
  -5   5   2       99.68       70.88      8.15 o 
  -4   5   2     1278.39     1284.76     12.36 o 
  -3   5   2     7599.89     8059.47    224.76 o 
  -2   5   2        1.99        3.53      6.35 o 
  -1   5   2     1526.70     1473.98     20.41 o 
   0   5   2      142.30      135.54      6.91 o 
   1   5   2      668.44      582.21     29.47 o 
   2   5   2     1283.61     1297.20     13.76 o 
   3   5   2      409.70      420.21     13.17 o 
   4   5   2       21.82       23.48      4.96 o 
   5   5   2       44.56       55.74      6.07 o 
   6   5   2       48.14       47.55      6.06 o 
   7   5   2       74.31       74.24      5.26 o 
   8   5   2      786.65      749.35     23.49 o 
   9   5   2       13.79        9.78      6.73 o 
  10   5   2       20.45       13.59      6.70 o 
  11   5   2      136.84      131.50      8.63 o 
 -15   6   2       96.64       84.31      9.16 o 
 -14   6   2        5.21        1.14     10.21 o 
 -13   6   2      132.82      140.10      7.72 o 
 -12   6   2     1092.53     1033.08     11.72 o 
 -11   6   2       48.19       48.02      7.39 o 
 -10   6   2      133.99      159.71      8.10 o 
  -9   6   2      552.47      475.43    134.46 o 
  -8   6   2      351.58      358.28     18.73 o 
  -7   6   2       85.75       93.71     10.15 o 
  -6   6   2       99.98       99.14      6.95 o 
  -5   6   2        1.19        1.18      6.08 o 
  -4   6   2     2032.46     2063.39     20.66 o 
  -3   6   2      641.80      617.01      8.95 o 
  -2   6   2       59.01       51.20      6.61 o 
  -1   6   2     1870.63     1744.34     10.88 o 
   0   6   2     1576.12     1607.39     14.32 o 
   1   6   2        3.02        1.68      4.90 o 
   2   6   2      174.64      201.13      6.73 o 
   3   6   2       65.50       49.09      5.01 o 
   4   6   2       31.16       34.74      5.60 o 
   5   6   2      332.61      362.34      8.39 o 
   6   6   2      139.56      142.78      5.47 o 
   7   6   2      243.63      249.90      8.91 o 
   8   6   2      133.97      161.83      9.54 o 
   9   6   2       75.30       74.56      7.88 o 
  10   6   2      148.92      156.52     13.71 o 
 -15   7   2        0.28        2.44      9.18 o 
 -14   7   2       43.45       36.01      9.44 o 
 -13   7   2        1.12        0.23      8.27 o 
 -12   7   2        1.83       -0.37      6.97 o 
 -11   7   2      259.82      251.97      8.25 o 
 -10   7   2       89.21       80.95      6.54 o 
  -9   7   2      474.46      422.04     95.53 o 
  -8   7   2     1134.37     1139.93     10.81 o 
  -7   7   2       41.93       32.96      6.90 o 
  -6   7   2      335.73      357.13      7.96 o 
  -5   7   2     3618.08     3847.71     52.93 o 
  -4   7   2        7.86        3.75      5.06 o 
  -3   7   2     1114.94     1260.48     14.29 o 
  -2   7   2      954.68      926.04      8.74 o 
  -1   7   2      321.50      336.08      6.51 o 
   0   7   2     1187.48     1204.27     18.46 o 
   1   7   2     1336.31     1358.43     10.20 o 
   2   7   2      154.01      169.55      5.54 o 
   3   7   2      354.45      360.74      7.21 o 
   4   7   2      252.60      271.83      7.01 o 
   5   7   2      156.62      157.00      5.47 o 
   6   7   2      447.54      475.43     16.37 o 
   7   7   2        1.75        1.75      4.78 o 
   8   7   2        6.47       10.61      6.73 o 
   9   7   2      388.98      380.97      9.65 o 
 -15   8   2       43.39       29.91      9.43 o 
 -14   8   2        2.88        2.90      8.34 o 
 -13   8   2        2.06       -6.93      8.37 o 
 -12   8   2        0.03        0.78      8.75 o 
 -11   8   2      148.33      144.92      7.55 o 
 -10   8   2      453.81      398.25    118.13 o 
  -9   8   2       54.68       55.87      6.93 o 
  -8   8   2      339.12      357.05      7.68 o 
  -7   8   2      175.46      199.86      7.01 o 
  -6   8   2      323.34      295.64      7.49 o 
  -5   8   2        2.27        2.37      8.04 o 
  -4   8   2      195.59      188.06      8.40 o 
  -3   8   2     1044.89     1107.39     14.59 o 
  -2   8   2      161.83      185.70      6.61 o 
  -1   8   2      709.00      727.67     31.01 o 
   0   8   2      271.61      290.46      6.15 o 
   1   8   2       22.77       28.94      7.30 o 
   2   8   2       19.28       23.98      5.97 o 
   3   8   2       46.87       37.41      5.96 o 
   4   8   2       93.75      101.17      5.89 o 
   5   8   2       91.39      104.26      4.47 o 
   6   8   2       60.51       83.50      6.95 o 
   7   8   2        3.35        9.96      5.15 o 
   8   8   2      200.01      207.96      7.15 o 
   9   8   2       30.33       35.52      7.24 o 
 -14   9   2       33.44       31.73      8.51 o 
 -13   9   2      135.01      136.02      8.97 o 
 -12   9   2        0.46       -6.47      8.38 o 
 -11   9   2       69.53       44.00     18.82 o 
 -10   9   2       90.45       86.55      7.27 o 
  -9   9   2       47.48       60.01      6.43 o 
  -8   9   2      188.10      193.54      6.62 o 
  -7   9   2     1272.58     1403.77     23.80 o 
  -6   9   2      332.76      350.61      8.91 o 
  -5   9   2        3.67        3.13      6.12 o 
  -4   9   2        0.74       -1.69      7.37 o 
  -3   9   2      108.98       92.38      6.30 o 
  -2   9   2      572.28      656.70      9.32 o 
  -1   9   2     1162.65     1207.09     59.92 o 
   0   9   2      122.02      143.11      5.66 o 
   1   9   2      799.40      808.87     12.18 o 
   2   9   2      228.57      245.53      6.73 o 
   3   9   2      254.43      261.06      4.90 o 
   4   9   2      238.87      235.53     14.51 o 
   5   9   2        1.03        9.73      5.92 o 
   6   9   2       26.58       33.12      6.82 o 
   7   9   2      389.28      368.21      7.76 o 
   8   9   2       46.86       47.34      7.95 o 
 -14  10   2        0.01        2.40      6.81 o 
 -13  10   2      123.01      119.19      8.98 o 
 -12  10   2        2.12        3.90      7.05 o 
 -11  10   2        0.30        2.13      7.77 o 
 -10  10   2        5.38        2.64      6.73 o 
  -9  10   2        0.88        0.97      5.59 o 
  -8  10   2      528.82      533.18      9.53 o 
  -7  10   2       91.88       90.91      8.59 o 
  -6  10   2       13.92       13.28      5.33 o 
  -5  10   2      465.81      524.37      6.89 o 
  -4  10   2      293.26      304.08     19.68 o 
  -3  10   2        0.38       -3.79      7.19 o 
  -2  10   2      149.80      167.81      7.68 o 
  -1  10   2       20.84       14.29      5.90 o 
   0  10   2       16.24       21.00     17.75 o 
   1  10   2      260.39      249.17      5.76 o 
   2  10   2        6.21       10.28      4.31 o 
   3  10   2        4.39       10.51      6.93 o 
   4  10   2       27.40       18.21      6.87 o 
   5  10   2       27.06       15.29      6.55 o 
   6  10   2       56.38       47.37      8.55 o 
 -13  11   2        1.94       -1.79      7.28 o 
 -12  11   2       28.84       23.50     12.57 o 
 -11  11   2      101.92       92.21      8.68 o 
 -10  11   2       78.38       81.31      6.90 o 
  -9  11   2      439.36      477.22      8.41 o 
  -8  11   2        1.23        5.47      6.55 o 
  -7  11   2      156.33      164.85      5.69 o 
  -6  11   2       96.42      100.82      6.04 o 
  -5  11   2      291.85      289.38      6.67 o 
  -4  11   2      586.95      631.94      8.38 o 
  -3  11   2        2.98       -3.34      5.84 o 
  -2  11   2       88.90       93.91      8.67 o 
  -1  11   2      129.90      124.69      6.20 o 
   0  11   2       27.99       28.59      6.38 o 
   1  11   2      281.60      319.70      8.99 o 
   2  11   2      336.23      345.45      8.35 o 
   3  11   2       17.08       16.35      6.29 o 
   4  11   2       18.22       11.96      8.17 o 
   5  11   2      117.42      104.19      8.70 o 
 -12  12   2        8.21        9.88      9.76 o 
 -11  12   2       33.78       45.06      9.38 o 
 -10  12   2        4.63       -2.10      7.05 o 
  -9  12   2       90.24       83.49      7.06 o 
  -8  12   2       11.51       10.49      6.82 o 
  -7  12   2      125.98      134.82      6.40 o 
  -6  12   2       23.75       25.14      6.90 o 
  -5  12   2        0.38        1.99      7.99 o 
  -4  12   2      384.41      437.10     15.25 o 
  -3  12   2       26.13       27.90      5.36 o 
  -2  12   2       20.91       11.59      4.87 o 
  -1  12   2       33.02       30.15      7.61 o 
   0  12   2       45.78       40.47      4.95 o 
   1  12   2       27.08       29.57      5.45 o 
   2  12   2       26.34       15.70      9.13 o 
   3  12   2        0.40       -7.11      7.11 o 
   4  12   2       52.44       49.23      7.60 o 
 -11  13   2      285.63      279.12     11.18 o 
 -10  13   2        4.84       12.02      8.17 o 
  -9  13   2        0.23       -8.71      8.71 o 
  -8  13   2       11.24       13.31      6.80 o 
  -7  13   2       15.43        7.54      6.89 o 
  -6  13   2       41.58       40.51      6.04 o 
  -5  13   2       96.65       97.10      6.19 o 
  -4  13   2      114.63      116.61      5.21 o 
  -3  13   2      186.42      185.52      6.55 o 
  -2  13   2      250.18      242.48      7.62 o 
  -1  13   2       23.57       35.66      5.83 o 
   0  13   2        0.66       18.46      8.08 o 
   1  13   2        4.23       10.30      7.10 o 
   2  13   2       32.85       33.28     10.65 o 
  -9  14   2       43.30       39.06      9.66 o 
  -8  14   2       13.72       11.75      8.16 o 
  -7  14   2       57.40       57.03      7.21 o 
  -6  14   2       20.11       23.63      5.83 o 
  -5  14   2       55.08       52.97      7.44 o 
  -4  14   2        0.32        8.46      8.07 o 
  -3  14   2      172.59      147.96      6.88 o 
  -2  14   2      127.59      110.91      6.68 o 
  -1  14   2        7.83       10.10      7.14 o 
   1 -15   3       80.16       70.00      7.66 o 
   2 -15   3       22.07       18.43      8.21 o 
   3 -15   3       32.77       39.71      8.34 o 
   4 -15   3      387.51      358.82      8.33 o 
   5 -15   3       49.62       49.71     10.75 o 
   6 -15   3        8.25       13.76      7.10 o 
   7 -15   3        3.24        7.57      6.98 o 
   8 -15   3        4.19        1.25      6.30 o 
  -2 -14   3      103.34       98.31      7.48 o 
  -1 -14   3       68.50       77.86      8.32 o 
   0 -14   3       50.16       51.46      6.52 o 
   1 -14   3       63.31       53.95      5.93 o 
   2 -14   3      160.43      143.88      9.67 o 
   3 -14   3       90.83       75.15      5.16 o 
   4 -14   3      892.25      881.25     25.23 o 
   5 -14   3       95.93       99.17      7.21 o 
   6 -14   3       18.90       15.97      6.80 o 
   7 -14   3       58.78       64.86      7.85 o 
   8 -14   3       28.42       29.09      7.10 o 
   9 -14   3        3.91       -1.48      8.17 o 
  10 -14   3       23.45       27.03      9.32 o 
  -4 -13   3        8.58        5.32      8.77 o 
  -3 -13   3       29.22       35.93      8.23 o 
  -2 -13   3       22.09       21.11      7.06 o 
  -1 -13   3        2.07       -1.68      4.80 o 
   0 -13   3       33.88       39.47      6.04 o 
   1 -13   3       31.39       28.80      5.87 o 
   2 -13   3      313.43      313.32      6.74 o 
   3 -13   3      138.31      160.29      8.22 o 
   4 -13   3        0.10       -5.24      6.93 o 
   5 -13   3      138.69      131.28      6.42 o 
   6 -13   3        4.13       10.99      6.02 o 
   7 -13   3        1.96       -1.39      5.86 o 
   8 -13   3      200.61      228.84      7.57 o 
   9 -13   3       40.01       37.35      6.88 o 
  10 -13   3        5.34       -1.17      9.23 o 
  11 -13   3      257.76      249.55     11.23 o 
  12 -13   3       11.29        3.02     10.87 o 
  -5 -12   3       82.25       71.26      7.34 o 
  -4 -12   3      233.47      223.33      9.57 o 
  -3 -12   3       50.72       49.31      7.17 o 
  -2 -12   3       16.92       14.77      6.77 o 
  -1 -12   3      227.30      233.62      6.38 o 
   0 -12   3      106.41      111.54      6.03 o 
   1 -12   3      104.49      107.01      5.93 o 
   2 -12   3     1100.54     1148.42     11.56 o 
   3 -12   3       38.28       47.25      5.80 o 
   4 -12   3      118.17      116.36      5.33 o 
   5 -12   3       57.39       49.75      5.10 o 
   6 -12   3      707.92      720.15     12.21 o 
   7 -12   3        6.49        8.99      5.88 o 
   8 -12   3      116.61      108.48      7.14 o 
   9 -12   3       11.02       14.96      6.82 o 
  10 -12   3       88.15       84.19      7.11 o 
  11 -12   3      100.40       90.83      8.97 o 
  12 -12   3       47.94       22.81     10.04 o 
  -7 -11   3       47.14       60.93      8.29 o 
  -6 -11   3       36.08       30.24      8.29 o 
  -5 -11   3      118.36       93.11      7.37 o 
  -4 -11   3       58.14       45.71      5.35 o 
  -3 -11   3      195.46      188.34      6.32 o 
  -2 -11   3       34.01       36.68      5.68 o 
  -1 -11   3       23.69       19.85      4.85 o 
   0 -11   3      128.90      133.84      5.35 o 
   1 -11   3      600.67      632.33      8.08 o 
   2 -11   3        0.07       -5.15      5.15 o 
   3 -11   3       12.39       16.79      5.82 o 
   4 -11   3       38.67       50.25      5.88 o 
   5 -11   3        2.33        3.04      5.73 o 
   6 -11   3      282.10      307.20      6.70 o 
   7 -11   3        1.16        4.19      5.73 o 
   8 -11   3        3.60        0.45      5.66 o 
   9 -11   3      100.73      128.26      8.23 o 
  10 -11   3       21.83       19.50      7.13 o 
  11 -11   3       11.72       10.52      7.73 o 
  12 -11   3       15.45        8.15      7.72 o 
  13 -11   3       97.15       78.69      9.07 o 
  -8 -10   3       26.47       22.50      7.20 o 
  -7 -10   3       24.00       31.01      8.25 o 
  -6 -10   3      279.40      263.50      6.57 o 
  -5 -10   3        0.65        1.89      5.84 o 
  -4 -10   3       58.27       63.48      4.35 o 
  -3 -10   3      265.68      236.39      4.81 o 
  -2 -10   3      142.90      129.69      6.35 o 
  -1 -10   3      143.55      141.98      6.25 o 
   0 -10   3      326.61      317.43      6.73 o 
   1 -10   3      109.02      122.86      6.23 o 
   2 -10   3      219.12      232.89      6.88 o 
   3 -10   3      668.97      703.00      7.73 o 
   4 -10   3      619.05      731.29     11.98 o 
   5 -10   3       12.81       12.73      5.90 o 
   6 -10   3       50.44       47.79      6.01 o 
   7 -10   3       40.76       48.84      5.95 o 
   8 -10   3      759.88      790.08      9.69 o 
   9 -10   3      313.68      312.26      8.44 o 
  10 -10   3      147.33      147.46      7.40 o 
  11 -10   3       48.91       36.78     13.94 o 
  12 -10   3       65.67       66.08      8.75 o 
  13 -10   3        0.19       -0.73      8.55 o 
  14 -10   3       10.04        0.38      8.40 o 
  -9  -9   3       35.94       24.06     11.03 o 
  -8  -9   3       42.15       43.02      8.36 o 
  -7  -9   3       99.33       78.94      7.88 o 
  -6  -9   3       17.63       21.86      6.71 o 
  -5  -9   3      148.98      156.52      6.04 o 
  -4  -9   3      154.10      174.19      5.48 o 
  -3  -9   3        1.99       12.33      4.86 o 
  -2  -9   3      376.32      389.61     12.26 o 
  -1  -9   3     2306.44     2606.19     43.45 o 
   0  -9   3        6.00        7.33      4.92 o 
   1  -9   3        9.74       16.46      3.68 o 
   2  -9   3        1.51        2.83      4.72 o 
   3  -9   3       13.76       11.89      3.76 o 
   4  -9   3      805.31      828.14      7.01 o 
   5  -9   3       22.42       18.13      3.73 o 
   6  -9   3        8.44       11.26      5.92 o 
   7  -9   3      193.92      216.25      8.07 o 
   8  -9   3       83.33       77.43      6.61 o 
   9  -9   3      157.80      133.60      6.29 o 
  10  -9   3       85.07       68.93     19.87 o 
  11  -9   3      178.36      189.26      7.83 o 
  12  -9   3      161.98      161.88      9.10 o 
  13  -9   3       15.68       23.34      8.50 o 
  14  -9   3        7.51        5.82      7.03 o 
 -10  -8   3       47.50       39.97      6.53 o 
  -9  -8   3      196.95      187.19      8.93 o 
  -8  -8   3      991.90      889.20     10.61 o 
  -7  -8   3       54.08       61.03      6.11 o 
  -6  -8   3      121.97      126.23      5.87 o 
  -5  -8   3      309.94      309.31      6.51 o 
  -4  -8   3       66.82       67.65      5.26 o 
  -3  -8   3      244.96      228.74      9.13 o 
  -2  -8   3     1763.05     1821.59     30.88 o 
  -1  -8   3      312.42      289.69      8.15 o 
   0  -8   3      215.24      243.48      7.18 o 
   1  -8   3     1597.02     1548.85     19.87 o 
   2  -8   3       90.23       61.04      5.04 o 
   3  -8   3       32.97       39.24      3.89 o 
   4  -8   3       57.66       59.51      4.54 o 
   5  -8   3      165.84      168.89      5.54 o 
   6  -8   3      330.37      332.50      6.35 o 
   7  -8   3      836.60      838.90     18.10 o 
   8  -8   3      772.55      827.72     18.14 o 
   9  -8   3      177.80      167.64     21.78 o 
  10  -8   3      601.25      587.43      9.44 o 
  11  -8   3       24.47       35.86      8.56 o 
  12  -8   3      104.31      103.31      8.95 o 
  13  -8   3       23.66       26.11      7.85 o 
  14  -8   3      134.52      114.69      7.66 o 
 -11  -7   3       42.96       49.73      8.32 o 
 -10  -7   3        0.23        7.54      7.04 o 
  -9  -7   3       22.53       14.35      7.00 o 
  -8  -7   3       78.67       68.47      5.02 o 
  -7  -7   3       22.35       17.81      9.51 o 
  -6  -7   3      234.80      246.64      6.61 o 
  -5  -7   3      297.94      306.04     21.19 o 
  -4  -7   3      394.29      394.47      8.36 o 
  -3  -7   3      883.85      901.23     38.10 o 
  -2  -7   3       72.78       65.63      5.14 o 
  -1  -7   3      300.49      324.02      5.87 o 
   0  -7   3      108.77      106.44      4.29 o 
   1  -7   3      407.39      496.49     15.50 o 
   2  -7   3     1051.29     1075.73     24.32 o 
   3  -7   3        3.53        3.11      3.77 o 
   4  -7   3       81.31       71.10      5.15 o 
   5  -7   3     2676.27     3000.65     17.66 o 
   6  -7   3      196.50      190.06      6.26 o 
   7  -7   3      236.87      232.72      6.36 o 
   8  -7   3      263.73      282.47      9.79 o 
   9  -7   3      598.21      617.13    167.83 o 
  10  -7   3      410.17      420.89      8.92 o 
  11  -7   3      164.12      167.92      8.01 o 
  12  -7   3       90.47       73.71      6.37 o 
  13  -7   3       54.72       54.01      7.13 o 
  14  -7   3        9.62       11.43      6.93 o 
 -11  -6   3       70.21       71.69      8.39 o 
 -10  -6   3      175.43      156.31      8.96 o 
  -9  -6   3       10.76       20.93      5.86 o 
  -8  -6   3       59.09       60.94      5.85 o 
  -7  -6   3      777.30      777.34     11.90 o 
  -6  -6   3     4480.77     4877.18     53.50 o 
  -5  -6   3      203.56      212.42      5.60 o 
  -4  -6   3     2979.88     3101.71     42.86 o 
  -3  -6   3        1.41        8.18      4.90 o 
  -2  -6   3      914.76      880.00      6.58 o 
  -1  -6   3     1848.11     1732.17     15.42 o 
   0  -6   3     1074.67     1059.99     20.12 o 
   1  -6   3      438.69      448.38      7.02 o 
   2  -6   3      201.28      184.24      4.48 o 
   3  -6   3      361.75      402.52     11.74 o 
   4  -6   3     2503.21     2411.60     10.71 o 
   5  -6   3     1027.96      970.90     15.20 o 
   6  -6   3      487.69      519.90      9.26 o 
   7  -6   3      269.15      298.13      8.71 o 
   8  -6   3      332.02      328.52     85.71 o 
   9  -6   3       41.29       43.67      7.69 o 
  10  -6   3      908.75      958.91     10.93 o 
  11  -6   3      100.06       91.18      6.23 o 
  12  -6   3       29.80       29.88      5.90 o 
  13  -6   3      121.96      133.77      7.47 o 
  14  -6   3        0.12        2.13      9.54 o 
 -12  -5   3       28.28       25.59      8.14 o 
 -11  -5   3      213.96      237.98      7.69 o 
 -10  -5   3       19.49       10.74      6.66 o 
  -9  -5   3       77.79       84.01      5.78 o 
  -8  -5   3        3.07        4.21      5.67 o 
  -7  -5   3      186.56      192.85      7.89 o 
  -6  -5   3      456.93      497.92      8.08 o 
  -5  -5   3     3828.67     3827.83     31.67 o 
  -4  -5   3       85.71      100.21      5.43 o 
  -3  -5   3     2687.99     3136.39     26.53 o 
  -2  -5   3      317.94      314.68      6.21 o 
  -1  -5   3      284.11      324.33      5.40 o 
   0  -5   3     1266.86     1168.38     15.26 o 
   1  -5   3       92.01       87.79      4.83 o 
   2  -5   3        1.71       34.88     19.71 o 
   3  -5   3    16688.72    16485.29     47.03 o 
   4  -5   3        4.22        2.90      4.76 o 
   5  -5   3       27.25       14.09      5.16 o 
   6  -5   3      232.77      211.27      7.25 o 
   7  -5   3     1999.65     2104.79    306.41 o 
   8  -5   3      323.81      341.43     13.83 o 
   9  -5   3      186.70      203.35      8.46 o 
  10  -5   3       13.19       10.94      6.07 o 
  11  -5   3       12.33        7.83      5.86 o 
  12  -5   3       55.12       50.09      6.04 o 
  13  -5   3       14.16       16.42     10.78 o 
  14  -5   3       20.08       18.06     10.88 o 
 -13  -4   3       24.75       28.59      9.33 o 
 -12  -4   3      122.92      149.78      9.79 o 
 -11  -4   3       11.38       13.02      7.47 o 
 -10  -4   3        1.81       -1.47      6.44 o 
  -9  -4   3      541.54      550.20      7.48 o 
  -8  -4   3       10.52       12.87      5.62 o 
  -7  -4   3       85.68       81.97      5.19 o 
  -6  -4   3     2854.27     2883.35     12.03 o 
  -5  -4   3      151.31      152.17      5.08 o 
  -4  -4   3     1121.12     1039.47     10.57 o 
  -3  -4   3     1801.90     1812.44     11.68 o 
  -2  -4   3      626.94      577.09      5.85 o 
  -1  -4   3       37.67       40.46      3.92 o 
   0  -4   3     1029.08     1087.34      7.97 o 
   1  -4   3      208.32      197.93      5.46 o 
   2  -4   3     4934.52     4758.48     46.50 o 
   3  -4   3     2636.39     2492.13     20.24 o 
   4  -4   3      122.14       76.01      6.54 o 
   5  -4   3      209.38      202.15      7.82 o 
   6  -4   3      119.04      144.40      7.40 o 
   7  -4   3        1.59        1.75      6.76 o 
   8  -4   3      987.81      986.97     10.93 o 
   9  -4   3        4.72        6.30      7.02 o 
  10  -4   3      221.98      231.31      7.51 o 
  11  -4   3      610.94      661.21     11.13 o 
  12  -4   3        7.63        8.26      8.87 o 
  13  -4   3        9.16        6.92     12.42 o 
 -13  -3   3       76.15       82.52      8.45 o 
 -12  -3   3        6.44        0.79      6.58 o 
 -11  -3   3      263.79      262.52      7.68 o 
 -10  -3   3       76.40       81.23      5.75 o 
  -9  -3   3        2.22        3.86      5.50 o 
  -8  -3   3      239.88      265.99      6.70 o 
  -7  -3   3     1033.71     1101.87      9.69 o 
  -6  -3   3        2.90        1.79      4.70 o 
  -5  -3   3     1496.21     1792.05     10.56 o 
  -4  -3   3     1313.14     1306.55      8.18 o 
  -3  -3   3      216.91      171.73      4.56 o 
  -2  -3   3     1291.42     1267.13      8.82 o 
  -1  -3   3      833.02      705.11     15.76 o 
   0  -3   3      236.91      184.95      6.04 o 
   1  -3   3     4383.07     3941.62     18.91 o 
   2  -3   3      393.98      329.51      6.70 o 
   3  -3   3     1245.59     1230.31     11.85 o 
   4  -3   3      616.46      553.25      9.25 o 
   5  -3   3     2569.14     2650.23     18.44 o 
   6  -3   3     1335.39     1272.02     39.44 o 
   7  -3   3      992.97      983.46     14.81 o 
   8  -3   3        6.02        9.48      8.91 o 
   9  -3   3      223.02      237.45     11.77 o 
  10  -3   3      390.37      369.16     21.63 o 
  11  -3   3      110.81       94.75      9.69 o 
  12  -3   3      246.60      257.65     13.15 o 
 -13  -2   3        1.35       -2.02     11.70 o 
 -12  -2   3        2.08       -0.51      7.83 o 
 -11  -2   3      145.09      136.58      6.47 o 
 -10  -2   3       22.54       26.39      6.36 o 
  -9  -2   3      217.92      229.73      6.79 o 
  -8  -2   3      822.39      839.41      8.51 o 
  -7  -2   3       31.33       32.41      4.79 o 
  -6  -2   3      744.97      750.80     19.56 o 
  -5  -2   3     2044.53     1981.57     18.66 o 
  -4  -2   3      426.72      427.05      5.96 o 
  -3  -2   3      454.16      433.60      5.89 o 
  -2  -2   3    13229.53    12216.20    117.25 o 
  -1  -2   3       95.98       90.15      5.19 o 
   0  -2   3     3354.55     3071.42     23.57 o 
   1  -2   3     2328.39     1851.46     21.67 o 
   2  -2   3      295.95      248.28      8.04 o 
   3  -2   3      430.31      363.54     10.35 o 
   4  -2   3        2.41        4.18      6.29 o 
   5  -2   3        0.06        0.88      7.39 o 
   6  -2   3      473.93      412.39     11.17 o 
   7  -2   3     1326.85     1285.51     16.83 o 
   8  -2   3       76.18       77.97      9.12 o 
   9  -2   3      735.74      789.69     13.59 o 
  10  -2   3        0.71        1.96      9.31 o 
  11  -2   3        2.93        4.25     10.54 o 
 -14  -1   3        2.49        4.64     14.69 o 
 -13  -1   3        4.85        8.48      9.65 o 
 -12  -1   3       56.46       66.02      8.97 o 
 -11  -1   3        1.83        2.34      5.75 o 
 -10  -1   3      452.59      462.77     11.69 o 
  -9  -1   3     2030.77     2296.96     51.43 o 
  -8  -1   3      178.93      150.45      5.65 o 
  -7  -1   3      617.13      650.88     16.58 o 
  -6  -1   3      552.99      520.92      9.72 o 
  -5  -1   3       94.49       95.51      4.53 o 
  -4  -1   3     1086.50      967.32     15.29 o 
  -3  -1   3      327.29      279.37      6.15 o 
  -2  -1   3      229.90      198.95      6.82 o 
   0  -1   3      294.91      238.79     10.07 o 
   1  -1   3     7965.75     7407.42     33.74 o 
   2  -1   3      910.36      781.96     13.46 o 
   3  -1   3     7253.75     7023.58     70.75 o 
   4  -1   3      242.90      210.04      8.12 o 
   5  -1   3     3589.35     3695.32     22.97 o 
   6  -1   3      101.81      106.11      6.89 o 
   7  -1   3     1611.87     1668.11     16.30 o 
   8  -1   3       17.88       18.47      7.43 o 
   9  -1   3      167.49      206.56      8.08 o 
  10  -1   3      200.04      206.71      8.95 o 
  11  -1   3      152.60      145.81      8.46 o 
  12  -1   3        8.69        8.74     10.40 o 
 -13   0   3      136.21      138.99     15.99 o 
 -12   0   3       86.52       88.10     11.84 o 
 -11   0   3       73.69       74.28     10.22 o 
 -10   0   3      345.42      343.32     11.27 o 
  -9   0   3       28.91       29.87      6.83 o 
  -8   0   3       54.96       80.33      8.12 o 
  -7   0   3     2161.87     2125.73     21.28 o 
  -6   0   3      574.90      546.51      8.61 o 
  -5   0   3      194.97      168.14      6.13 o 
  -4   0   3       46.36       56.83      5.38 o 
  -3   0   3      295.41      288.41      7.66 o 
  -2   0   3     4846.78     4423.22     26.81 o 
  -1   0   3     3622.45     2749.35     21.14 o 
   0   0   3    12521.57    11744.40     59.28 o 
   1   0   3     2023.76     1750.02     62.31 o 
   2   0   3     5051.83     4506.97    128.90 o 
   3   0   3       48.03       54.10      6.62 o 
   4   0   3     1569.98     1447.45     45.52 o 
   5   0   3      587.14      536.29      9.60 o 
   6   0   3      334.89      348.64      9.02 o 
   7   0   3     1635.75     1653.84     43.12 o 
   8   0   3       40.35       34.06      6.38 o 
   9   0   3       67.85       69.12      6.37 o 
  10   0   3      439.14      476.02      9.26 o 
  11   0   3       97.34      104.09      8.08 o 
  12   0   3       13.45       10.00      8.14 o 
  13   0   3       24.08       26.07     11.16 o 
 -11   1   3      208.21      247.42     15.23 o 
 -10   1   3       83.97       86.82     11.21 o 
  -9   1   3       31.01       19.05      7.62 o 
  -8   1   3      666.74      669.05     17.38 o 
  -7   1   3      422.61      481.48      9.50 o 
  -6   1   3      767.75      796.89     10.99 o 
  -5   1   3       27.13       27.58      5.19 o 
  -4   1   3       47.08       46.62      7.36 o 
  -3   1   3     8489.93     8355.30     46.62 o 
  -2   1   3        1.88        5.36      8.87 o 
  -1   1   3     8311.98     7787.38     68.45 o 
   0   1   3     1461.13     1217.29     14.70 o 
   1   1   3    14015.55    13069.65     53.89 o 
   2   1   3     1095.14     1049.16     16.92 o 
   3   1   3      831.82      721.27     10.23 o 
   4   1   3        3.56        2.31      5.83 o 
   5   1   3       49.99       52.70      5.96 o 
   6   1   3      623.51      631.32      9.12 o 
   7   1   3        0.85        4.54      5.48 o 
   8   1   3      172.01      178.91      7.83 o 
   9   1   3      428.39      462.84      8.32 o 
  10   1   3       23.78       21.62      5.49 o 
  11   1   3      331.55      344.86      9.15 o 
  12   1   3       62.22       63.96      7.14 o 
  13   1   3        2.79        5.53      9.84 o 
 -11   2   3      129.09      119.17     14.93 o 
 -10   2   3      369.62      387.19     20.21 o 
  -9   2   3      702.42      768.81     26.33 o 
  -8   2   3       73.68       69.57      8.46 o 
  -7   2   3        5.79        3.61      7.11 o 
  -6   2   3      554.51      511.96     15.37 o 
  -5   2   3      138.57      176.31      8.04 o 
  -4   2   3     2674.61     2760.01     38.96 o 
  -3   2   3       11.39       38.00      7.57 o 
  -2   2   3       94.66       99.25      8.42 o 
  -1   2   3     1082.42      955.88     17.56 o 
   0   2   3     3306.98     3098.86     40.40 o 
   1   2   3      151.61      123.73      6.66 o 
   2   2   3     5083.78     4720.24     19.82 o 
   3   2   3     2416.31     2469.98     65.92 o 
   4   2   3        4.66       -2.70      5.89 o 
   5   2   3     2506.60     2647.80     14.86 o 
   6   2   3        0.51       -0.16      3.85 o 
   7   2   3        6.13        9.80      5.42 o 
   8   2   3      353.02      381.46      8.60 o 
   9   2   3       35.82       38.64      5.62 o 
  10   2   3       23.87       23.69      6.98 o 
  11   2   3      473.29      478.07      9.19 o 
  12   2   3        4.97        1.73      8.91 o 
  13   2   3       18.90       17.63     11.37 o 
 -12   3   3        4.21        1.57      9.92 o 
 -11   3   3       88.21      103.03      9.62 o 
 -10   3   3      239.50      221.88     11.83 o 
  -9   3   3        4.20        8.56      9.27 o 
  -8   3   3      445.99      470.85     12.47 o 
  -7   3   3        3.24        2.73      6.11 o 
  -6   3   3      497.14      540.69     21.77 o 
  -5   3   3     9385.88     9678.30    207.15 o 
  -4   3   3      111.25      109.41      7.66 o 
  -3   3   3     4791.86     4787.00    164.66 o 
  -2   3   3      196.60      220.15      6.58 o 
  -1   3   3     4617.23     4229.65     64.49 o 
   0   3   3     2435.39     2364.57     40.42 o 
   1   3   3     1534.40     1420.65     33.26 o 
   2   3   3       75.98       78.37      6.77 o 
   3   3   3        9.71        5.67      6.28 o 
   4   3   3       80.20       86.17      6.51 o 
   5   3   3        4.12       -2.72      4.81 o 
   6   3   3      226.18      244.08      6.78 o 
   7   3   3      383.68      377.56      8.55 o 
   8   3   3       13.59       10.27      6.53 o 
   9   3   3      297.44      304.19     12.07 o 
  10   3   3      121.27      117.09      7.26 o 
  11   3   3        0.83        2.12      6.53 o 
  12   3   3       28.32       39.82      9.14 o 
 -14   4   3      694.39      648.86     19.68 o 
 -13   4   3       63.55       59.99      9.88 o 
 -12   4   3      210.67      231.88      9.42 o 
 -11   4   3      631.25      629.57     40.92 o 
 -10   4   3      156.45      199.16      8.61 o 
  -9   4   3       70.36       79.47      8.03 o 
  -8   4   3      831.01      807.31     23.96 o 
  -7   4   3        0.14       -1.02      6.81 o 
  -6   4   3     1918.00     1950.38     75.52 o 
  -5   4   3      678.97      595.95     12.39 o 
  -4   4   3     1303.99     1458.97     13.41 o 
  -3   4   3      451.21      462.78      8.30 o 
  -2   4   3      100.46      106.90      6.11 o 
  -1   4   3      766.18      741.85     13.55 o 
   0   4   3     1099.46     1045.97     17.05 o 
   1   4   3     2703.49     2782.16     26.25 o 
   2   4   3       24.22       10.77      5.15 o 
   3   4   3     1667.83     1639.79     13.15 o 
   4   4   3       31.74       38.94      6.06 o 
   5   4   3        0.43        5.41      4.75 o 
   6   4   3     1265.79     1425.36     22.58 o 
   7   4   3      136.41      123.82      6.34 o 
   8   4   3       19.66        8.94      5.60 o 
   9   4   3      225.78      258.35      8.75 o 
  10   4   3        3.41        4.04      6.46 o 
  11   4   3       15.45       11.68      7.00 o 
 -15   5   3       44.88       42.62     10.80 o 
 -14   5   3        0.51       -0.84     10.36 o 
 -13   5   3       36.06       25.60      7.15 o 
 -12   5   3      190.09      172.01      8.86 o 
 -11   5   3      155.28      151.11      8.09 o 
 -10   5   3     1067.99     1150.11     52.10 o 
  -9   5   3      196.79      180.32      9.66 o 
  -8   5   3      294.36      230.41    104.40 o 
  -7   5   3     4281.06     4525.73    132.48 o 
  -6   5   3       22.02       22.10      6.94 o 
  -5   5   3      547.97      487.22      8.99 o 
  -4   5   3      633.40      582.10      9.30 o 
  -3   5   3     2644.16     2705.93     39.44 o 
  -2   5   3     2381.34     2557.63     60.01 o 
  -1   5   3     4860.72     4764.02     48.57 o 
   0   5   3      447.86      454.83      7.29 o 
   1   5   3      717.71      714.48      9.46 o 
   2   5   3       53.74       69.96      5.38 o 
   3   5   3        2.12       11.61      5.86 o 
   4   5   3        1.00        7.66      5.84 o 
   5   5   3      192.04      187.59      6.85 o 
   6   5   3        0.94        1.38      5.73 o 
   7   5   3      835.50      825.77     55.91 o 
   8   5   3       55.06       67.39      7.21 o 
   9   5   3       10.54        0.88      6.72 o 
  10   5   3        2.88        6.23      7.95 o 
  11   5   3       42.57       40.74      9.94 o 
 -15   6   3        4.47        1.16     10.38 o 
 -14   6   3       10.52       14.90     10.23 o 
 -13   6   3      205.66      202.38      9.45 o 
 -12   6   3      139.79      147.11     15.97 o 
 -11   6   3       56.05       48.46      7.45 o 
 -10   6   3      751.90      773.06     20.24 o 
  -9   6   3       82.69       82.31     31.98 o 
  -8   6   3      159.08      149.19     13.25 o 
  -7   6   3       71.35       79.21      6.71 o 
  -6   6   3       89.07       84.25      6.69 o 
  -5   6   3      313.63      304.48     16.57 o 
  -4   6   3      335.23      287.92      7.39 o 
  -3   6   3      176.19      207.45      7.27 o 
  -2   6   3      675.71      640.00      7.52 o 
  -1   6   3     2071.03     2042.19     18.27 o 
   0   6   3        9.01       15.44      6.11 o 
   1   6   3      371.99      335.59     11.71 o 
   2   6   3      114.17      103.52      6.33 o 
   3   6   3        1.34        3.42      4.15 o 
   4   6   3     1062.60     1144.24     27.47 o 
   5   6   3        3.03        8.57      6.94 o 
   6   6   3       78.71       80.96      8.40 o 
   7   6   3      788.40      759.41      7.00 o 
   8   6   3       18.43       17.50      6.84 o 
   9   6   3       13.27       13.93      9.86 o 
  10   6   3       75.18       89.56      8.60 o 
 -15   7   3       13.14       11.29      9.29 o 
 -14   7   3        7.30        3.00      8.27 o 
 -13   7   3        1.64        0.64      8.30 o 
 -12   7   3       91.82       89.48      7.53 o 
 -11   7   3        0.03       -1.04      7.19 o 
 -10   7   3      383.66      349.93    104.99 o 
  -9   7   3     1360.48     1280.61    272.01 o 
  -8   7   3      313.70      318.51      9.60 o 
  -7   7   3     1893.20     1936.29     35.12 o 
  -6   7   3       92.14       95.33      6.67 o 
  -5   7   3     1019.19     1128.58     33.76 o 
  -4   7   3      832.26      848.78     20.45 o 
  -3   7   3     3308.73     3330.66     25.22 o 
  -2   7   3      315.89      333.97      6.50 o 
  -1   7   3     1535.50     1626.68     11.02 o 
   0   7   3      170.96      181.40      5.85 o 
   1   7   3       91.71      103.06      5.29 o 
   2   7   3       78.81       76.90      6.15 o 
   3   7   3       72.64       70.72     14.15 o 
   4   7   3      103.08      105.82      7.40 o 
   5   7   3      648.74      649.32     16.49 o 
   6   7   3      198.64      191.44      9.47 o 
   7   7   3        4.59        8.07      6.72 o 
   8   7   3        7.65       17.80      6.79 o 
   9   7   3       87.24       77.40      8.71 o 
 -15   8   3      114.64       99.79      9.03 o 
 -14   8   3        0.09        0.77      9.05 o 
 -13   8   3        0.16       -9.19      9.19 o 
 -12   8   3      143.70      145.74     10.97 o 
 -11   8   3        1.11        2.02      8.61 o 
 -10   8   3      420.84      392.96    110.65 o 
  -9   8   3       11.59       11.41      6.64 o 
  -8   8   3      185.86      166.31      8.95 o 
  -7   8   3      150.69      188.12      8.58 o 
  -6   8   3        2.24        5.36      6.06 o 
  -5   8   3      385.90      357.40      7.52 o 
  -4   8   3      447.73      444.02      7.80 o 
  -3   8   3      510.77      516.20     12.83 o 
  -2   8   3       93.34      102.01      6.37 o 
  -1   8   3     1091.54     1022.30      9.24 o 
   0   8   3       18.31       15.10      4.82 o 
   1   8   3       44.42       47.89      7.40 o 
   2   8   3       87.82       91.93      9.91 o 
   3   8   3      102.38      102.33      7.32 o 
   4   8   3        0.44        2.92      7.20 o 
   5   8   3     1094.18     1116.33     18.94 o 
   6   8   3       44.79       43.96      6.88 o 
   7   8   3        8.51        2.17      6.80 o 
   8   8   3       61.26       61.89      7.43 o 
 -14   9   3       22.36       24.33      8.53 o 
 -13   9   3        6.28        3.75      8.43 o 
 -12   9   3      199.75      190.95      9.16 o 
 -11   9   3      518.96      488.23    135.77 o 
 -10   9   3       12.83       10.60      5.55 o 
  -9   9   3       84.22       86.51      6.12 o 
  -8   9   3       37.85       34.28      7.36 o 
  -7   9   3     1009.02     1061.98     16.06 o 
  -6   9   3     1051.77     1137.89     13.02 o 
  -5   9   3       68.02       72.48      6.38 o 
  -4   9   3      133.13      146.11      6.60 o 
  -3   9   3      184.31      190.81      6.86 o 
  -2   9   3       17.32       22.11      6.05 o 
  -1   9   3      306.60      359.27      7.24 o 
   0   9   3       39.39       38.22      7.25 o 
   1   9   3      225.31      199.48      5.93 o 
   2   9   3       48.83       40.93     10.57 o 
   3   9   3       61.62       69.45     10.90 o 
   4   9   3      258.24      269.29      9.05 o 
   5   9   3        2.17       -2.13      6.75 o 
   6   9   3       46.70       51.67      6.47 o 
   7   9   3       76.27       80.43      8.51 o 
 -14  10   3       85.95       69.57      8.71 o 
 -13  10   3       45.61       50.60      8.77 o 
 -12  10   3        0.13        0.90     10.21 o 
 -11  10   3       17.24        9.33      7.87 o 
 -10  10   3       65.72       82.35      8.53 o 
  -9  10   3        7.57        7.10      5.93 o 
  -8  10   3      350.13      374.68      7.46 o 
  -7  10   3       98.86       98.54      8.53 o 
  -6  10   3      654.20      712.05      9.81 o 
  -5  10   3      616.99      612.40     20.55 o 
  -4  10   3       73.00       70.73      7.41 o 
  -3  10   3      120.77      128.16      5.57 o 
  -2  10   3       61.80       60.65      7.10 o 
  -1  10   3       44.93       41.30      9.56 o 
   0  10   3      465.06      469.37     12.65 o 
   1  10   3        0.24        1.69      5.66 o 
   2  10   3       17.39       23.15      8.37 o 
   3  10   3      448.26      449.80      7.14 o 
   4  10   3       56.34       50.64      5.37 o 
   5  10   3        2.34        4.33      6.30 o 
   6  10   3      203.52      192.74     12.28 o 
 -13  11   3      276.01      249.68     33.98 o 
 -12  11   3        0.21        3.09     10.29 o 
 -11  11   3      182.87      180.55     11.36 o 
 -10  11   3        0.27        1.90      7.55 o 
  -9  11   3      101.26      105.74      8.95 o 
  -8  11   3       87.25       88.93      7.15 o 
  -7  11   3      314.58      299.36      5.64 o 
  -6  11   3      190.95      200.22      6.89 o 
  -5  11   3      194.18      202.37      6.75 o 
  -4  11   3      614.65      649.55     22.70 o 
  -3  11   3        0.48        2.44     10.93 o 
  -2  11   3      231.42      234.60      6.95 o 
  -1  11   3       15.63       20.66      5.84 o 
   0  11   3      122.67      131.71     11.28 o 
   1  11   3      227.33      233.11     11.10 o 
   2  11   3       47.81       51.20     14.49 o 
   3  11   3        5.92        8.91      6.95 o 
   4  11   3       43.01       61.69     11.95 o 
   5  11   3       76.23       47.71      8.29 o 
 -12  12   3       69.49       60.67     15.62 o 
 -11  12   3        5.23       12.36      9.94 o 
 -10  12   3        8.36        9.22      8.10 o 
  -9  12   3        3.18        7.80      5.93 o 
  -8  12   3       14.46        8.14      6.88 o 
  -7  12   3        1.47       -4.93      6.81 o 
  -6  12   3        1.98        5.13      4.84 o 
  -5  12   3      340.35      340.62      7.76 o 
  -4  12   3      145.02      157.91      7.26 o 
  -3  12   3       14.04        8.01      6.07 o 
  -2  12   3       98.89       96.74      6.80 o 
  -1  12   3      170.02      164.14      6.93 o 
   0  12   3        0.22       -6.85      6.85 o 
   1  12   3      372.09      361.95      9.14 o 
   2  12   3       14.55       13.71      6.40 o 
   3  12   3       26.94       22.81      8.28 o 
 -11  13   3       59.30       54.93      9.06 o 
 -10  13   3      125.31      129.45      9.11 o 
  -9  13   3      101.18      102.09      7.47 o 
  -8  13   3       47.01       56.40      8.33 o 
  -7  13   3       55.19       45.91      6.37 o 
  -6  13   3       10.93       20.04      6.81 o 
  -5  13   3       38.07       42.55      6.06 o 
  -4  13   3       14.64       22.21      5.29 o 
  -3  13   3        5.26       -0.63      5.58 o 
  -2  13   3       87.49       95.76      6.16 o 
  -1  13   3        0.20       13.30      8.23 o 
   0  13   3       30.59       20.40      7.25 o 
   1  13   3       12.80       14.43      8.19 o 
  -9  14   3       51.01       43.57      7.44 o 
  -8  14   3       20.74       21.61      8.27 o 
  -7  14   3       53.94       51.39     10.25 o 
  -6  14   3        1.29       -2.84      8.17 o 
  -5  14   3        4.29       19.33      8.10 o 
  -4  14   3       85.98       86.81     10.20 o 
  -3  14   3        1.09       -0.97      7.09 o 
  -2  14   3       66.84       54.76      6.63 o 
  -1  14   3      212.02      125.29     14.17 o 
   1 -15   4        0.31       -1.46      8.08 o 
   2 -15   4        4.52       -8.24      8.24 o 
   3 -15   4       96.60       80.27      9.34 o 
   4 -15   4        0.42        5.59      8.20 o 
   5 -15   4        8.35       11.88      9.45 o 
   6 -15   4      225.24      226.30     14.18 o 
   7 -15   4       22.88       24.31      8.26 o 
   8 -15   4        0.14        3.07      6.22 o 
  -2 -14   4      199.62      176.67     15.20 o 
  -1 -14   4        9.39       -7.07      8.21 o 
   0 -14   4       88.71       79.45      6.53 o 
   1 -14   4        1.95       -3.10      7.06 o 
   2 -14   4        5.68       -5.30      6.84 o 
   3 -14   4      103.09      124.93      7.17 o 
   4 -14   4      413.97      402.80     11.48 o 
   5 -14   4       59.83       57.57      7.11 o 
   6 -14   4        2.05        9.73      6.72 o 
   7 -14   4       14.01       21.03      8.03 o 
   8 -14   4        0.81       -4.24      8.13 o 
   9 -14   4       64.69       61.66      8.36 o 
  10 -14   4       29.84       25.58      9.38 o 
  -4 -13   4      108.99      106.31      6.75 o 
  -3 -13   4       18.46       19.34      6.42 o 
  -2 -13   4        1.94        3.75      8.10 o 
  -1 -13   4       21.02       20.33      6.34 o 
   0 -13   4        5.20        2.96      8.53 o 
   1 -13   4       19.53       10.15      6.88 o 
   2 -13   4       23.78       27.32      6.89 o 
   3 -13   4       33.09       46.74      5.62 o 
   4 -13   4      452.28      487.37      8.16 o 
   5 -13   4        1.74        2.45      6.96 o 
   6 -13   4        7.01       10.02      5.97 o 
   7 -13   4       14.10       16.21      6.87 o 
   8 -13   4       55.32       52.57      7.02 o 
   9 -13   4       36.07       34.25      6.92 o 
  10 -13   4       60.36       55.87      8.81 o 
  11 -13   4      184.62      179.82      9.51 o 
  -5 -12   4       31.27       16.99      8.30 o 
  -4 -12   4      411.44      432.19      7.60 o 
  -3 -12   4        7.36        5.71      5.24 o 
  -2 -12   4       27.14       27.03      6.77 o 
  -1 -12   4        5.57        6.30      5.25 o 
   0 -12   4       14.54        0.64      5.28 o 
   1 -12   4      469.11      510.10      7.38 o 
   2 -12   4      515.76      536.61      7.21 o 
   3 -12   4      149.90      164.21      6.23 o 
   4 -12   4       63.31       74.33      5.13 o 
   5 -12   4        7.17        3.74      5.63 o 
   6 -12   4      162.68      169.03     11.31 o 
   7 -12   4      252.51      267.21      6.91 o 
   8 -12   4       62.70       63.33      7.45 o 
   9 -12   4       14.04        9.79      7.30 o 
  10 -12   4       39.70       47.62      6.91 o 
  11 -12   4        0.34        9.40      8.49 o 
  12 -12   4        2.20       -2.47      9.36 o 
  -7 -11   4       66.68       60.89      9.04 o 
  -6 -11   4      219.45      222.12      9.68 o 
  -5 -11   4       66.86       66.14      6.25 o 
  -4 -11   4       20.05       13.51      5.83 o 
  -3 -11   4      144.34      155.32     10.40 o 
  -2 -11   4        0.18        3.19      5.56 o 
  -1 -11   4        1.57       -4.01      5.62 o 
   0 -11   4       12.59       15.09      4.89 o 
   1 -11   4      227.70      240.31     11.45 o 
   2 -11   4     1054.13     1099.70     12.94 o 
   3 -11   4        1.09       -2.38      5.80 o 
   4 -11   4       18.64       22.27      5.79 o 
   5 -11   4       11.04       12.94      4.45 o 
   6 -11   4      150.42      147.58      6.20 o 
   7 -11   4      287.87      271.44      6.78 o 
   8 -11   4      295.61      281.44      7.49 o 
   9 -11   4      270.72      313.24     10.10 o 
  10 -11   4       21.79       21.37      5.82 o 
  11 -11   4       44.58       32.46     12.44 o 
  12 -11   4       12.34        9.05      8.50 o 
  13 -11   4       62.94       57.00      8.82 o 
  -8 -10   4       89.10       68.13      6.09 o 
  -7 -10   4       25.38       32.71      6.51 o 
  -6 -10   4      591.44      590.10      9.77 o 
  -5 -10   4       15.05       11.85      6.71 o 
  -4 -10   4       36.11       40.67      4.89 o 
  -3 -10   4       58.52       64.53      5.26 o 
  -2 -10   4       17.69        9.85      5.02 o 
  -1 -10   4      808.22      795.68      6.33 o 
   0 -10   4      168.54      171.14      6.39 o 
   1 -10   4      110.56      105.27      4.91 o 
   2 -10   4      226.69      225.26      5.31 o 
   3 -10   4        0.40       -3.53      5.52 o 
   4 -10   4       21.80        5.94      5.99 o 
   5 -10   4      879.77      937.32     12.11 o 
   6 -10   4      340.44      367.03      7.08 o 
   7 -10   4       39.24       41.45      5.97 o 
   8 -10   4      633.66      611.30     16.69 o 
   9 -10   4        7.95        5.40      5.39 o 
  10 -10   4        1.90        3.00      6.65 o 
  11 -10   4       31.24       30.09     13.12 o 
  12 -10   4      117.97      135.16     10.11 o 
  13 -10   4      274.79      218.81     20.11 o 
  -9  -9   4        0.14       -0.20      8.16 o 
  -8  -9   4      286.54      314.49     12.86 o 
  -7  -9   4        1.54        6.58      7.01 o 
  -6  -9   4        1.15       -5.25      5.25 o 
  -5  -9   4        2.63       -0.34      5.56 o 
  -4  -9   4       48.74       53.42      5.09 o 
  -3  -9   4       42.22       38.43      5.81 o 
  -2  -9   4        7.66        3.80      4.63 o 
  -1  -9   4      684.55      819.00      7.43 o 
   0  -9   4     1576.04     1606.78      8.67 o 
   1  -9   4       51.81       50.81      7.60 o 
   2  -9   4       11.50       11.84      4.51 o 
   3  -9   4      825.72      847.81      6.59 o 
   4  -9   4      387.79      373.07      6.15 o 
   5  -9   4        1.18        1.68      4.75 o 
   6  -9   4      472.31      509.33      7.69 o 
   7  -9   4      721.45      783.18     13.64 o 
   8  -9   4      123.49      133.39      7.19 o 
   9  -9   4      261.19      274.18      7.70 o 
  10  -9   4        8.23        5.37      6.49 o 
  11  -9   4       90.55       93.52      7.48 o 
  12  -9   4        0.56       -1.20      8.53 o 
  13  -9   4       79.21       81.19      7.23 o 
  14  -9   4      105.89       86.16      7.47 o 
 -10  -8   4       48.24       34.15      7.29 o 
  -9  -8   4      199.23      170.75     13.11 o 
  -8  -8   4     2915.15     3008.00     72.28 o 
  -7  -8   4        3.07       -6.05      6.86 o 
  -6  -8   4       66.23       67.80      4.61 o 
  -5  -8   4        1.28       -3.24      4.99 o 
  -4  -8   4       96.85       97.50      6.13 o 
  -3  -8   4      708.45      692.93     10.27 o 
  -2  -8   4     1139.16     1116.86      7.32 o 
  -1  -8   4       43.14       47.94      5.81 o 
   0  -8   4      949.65      959.58     44.80 o 
   1  -8   4        1.29        2.34      4.20 o 
   2  -8   4        0.28        1.69      3.73 o 
   3  -8   4     1387.74     1361.15     16.24 o 
   4  -8   4      110.59      120.85      5.33 o 
   5  -8   4        1.39        4.17      4.85 o 
   6  -8   4      432.11      461.52      9.45 o 
   7  -8   4        0.13       -0.19      6.93 o 
   8  -8   4      191.43      192.08      8.91 o 
   9  -8   4       49.86       33.83      9.62 o 
  10  -8   4        0.02       -1.49      7.57 o 
  11  -8   4      251.87      233.73      8.10 o 
  12  -8   4        1.86        2.63      6.33 o 
  13  -8   4        9.63       12.38      5.35 o 
  14  -8   4       64.55       60.90      7.26 o 
 -11  -7   4       41.39       32.19      8.10 o 
 -10  -7   4       76.88       90.60      8.59 o 
  -9  -7   4        0.19        5.56      7.42 o 
  -8  -7   4        1.49        0.72      5.21 o 
  -7  -7   4      186.89      199.57      4.78 o 
  -6  -7   4       44.42       58.30      6.05 o 
  -5  -7   4     1139.39     1354.32      9.13 o 
  -4  -7   4       12.91       12.81      4.84 o 
  -3  -7   4       22.43       25.29      3.56 o 
  -2  -7   4     1725.57     1701.37     47.00 o 
  -1  -7   4      134.11      139.03      7.56 o 
   0  -7   4      203.41      174.32      5.45 o 
   1  -7   4     5735.52     5867.78     53.74 o 
   2  -7   4      352.81      321.00      4.78 o 
   3  -7   4      639.51      677.62      7.96 o 
   4  -7   4      223.06      208.88      5.00 o 
   5  -7   4     2736.42     3011.00     31.50 o 
   6  -7   4        1.43        4.99      5.22 o 
   7  -7   4      198.22      192.71      6.48 o 
   8  -7   4       47.73       50.98      7.11 o 
   9  -7   4       59.08       50.08     20.68 o 
  10  -7   4       18.46       16.23      7.44 o 
  11  -7   4      399.90      408.06      8.79 o 
  12  -7   4       94.15       85.36      6.16 o 
  13  -7   4        2.62        0.56      7.85 o 
  14  -7   4        2.96        4.80      8.66 o 
 -11  -6   4      157.81      141.22      8.77 o 
 -10  -6   4      363.50      333.66      6.22 o 
  -9  -6   4        2.01       -0.18      6.75 o 
  -8  -6   4       96.52       95.99      4.84 o 
  -7  -6   4      104.35      103.08      4.55 o 
  -6  -6   4      257.94      279.63      7.12 o 
  -5  -6   4      722.58      714.69      5.95 o 
  -4  -6   4     1228.90     1188.59     30.87 o 
  -3  -6   4      282.77      278.40      7.79 o 
  -2  -6   4      388.07      351.20      5.65 o 
  -1  -6   4       14.91       17.81      3.53 o 
   0  -6   4       19.05       14.38      3.58 o 
   1  -6   4     3882.19     3628.43     12.76 o 
   2  -6   4       60.89       52.75      4.69 o 
   3  -6   4       72.02       56.55      4.67 o 
   4  -6   4       47.46       70.44      3.96 o 
   5  -6   4        0.33       -0.20      3.81 o 
   6  -6   4       10.74       16.93      5.03 o 
   7  -6   4       23.26       26.79      5.74 o 
   8  -6   4      215.23      169.52     43.59 o 
   9  -6   4     1440.11     1478.54     51.57 o 
  10  -6   4       58.21       55.04      6.20 o 
  11  -6   4        0.27       -5.93      5.93 o 
  12  -6   4      276.28      296.07      9.74 o 
  13  -6   4       14.59       17.07      9.64 o 
  14  -6   4       22.81       25.93      9.75 o 
 -12  -5   4      161.90      149.94      8.82 o 
 -11  -5   4       41.21       44.74      7.03 o 
 -10  -5   4        8.61        4.26      7.01 o 
  -9  -5   4        9.29       19.87      4.77 o 
  -8  -5   4        0.35        6.71      4.90 o 
  -7  -5   4      686.92      809.66      8.27 o 
  -6  -5   4       31.27       30.51      3.96 o 
  -5  -5   4      498.91      510.11      7.18 o 
  -4  -5   4     1675.77     1714.36     22.82 o 
  -3  -5   4     1418.20     1233.62     28.51 o 
  -2  -5   4       72.28       74.84      3.87 o 
  -1  -5   4      435.79      435.85      5.70 o 
   0  -5   4     1009.95      970.82      9.23 o 
   1  -5   4     1298.25     1199.86     10.38 o 
   2  -5   4      586.31      579.76     20.55 o 
   3  -5   4     4493.00     4621.52     52.60 o 
   4  -5   4      335.57      314.15      5.92 o 
   5  -5   4      193.86      166.47      6.24 o 
   6  -5   4       97.43       90.09      6.66 o 
   7  -5   4      578.88      572.75     95.62 o 
   8  -5   4      466.75      444.76     21.83 o 
   9  -5   4      156.19      167.72      6.81 o 
  10  -5   4      973.88     1045.96     28.10 o 
  11  -5   4       14.14       12.77      6.42 o 
  12  -5   4      135.48      141.37      8.77 o 
  13  -5   4      117.06      118.74     11.46 o 
  14  -5   4        6.26        7.32     11.53 o 
 -13  -4   4       54.40       38.96      9.57 o 
 -12  -4   4      389.34      432.99      9.77 o 
 -11  -4   4        4.24       -3.07      6.54 o 
 -10  -4   4        9.70       13.45      6.58 o 
  -9  -4   4       67.49       82.60      5.92 o 
  -8  -4   4      147.78      162.20      6.21 o 
  -7  -4   4      819.46      806.43      7.44 o 
  -6  -4   4     1061.97     1062.86     21.54 o 
  -5  -4   4       50.91       38.10      3.78 o 
  -4  -4   4     9681.60    10179.30     65.47 o 
  -3  -4   4        7.57        9.14      3.67 o 
  -2  -4   4      161.23      161.04      5.04 o 
  -1  -4   4     6446.65     6265.27     75.83 o 
   0  -4   4      331.80      322.91      5.76 o 
   1  -4   4      116.74       92.47      4.21 o 
   2  -4   4      243.90      187.23      5.42 o 
   3  -4   4        1.03        6.42      4.69 o 
   4  -4   4     2680.37     3281.97     16.21 o 
   5  -4   4     1620.21     1569.97     26.31 o 
   6  -4   4      243.60      241.36      7.85 o 
   7  -4   4     2260.50     2232.27     37.52 o 
   8  -4   4        7.79        6.67      7.06 o 
   9  -4   4       78.59       73.18     12.48 o 
  10  -4   4      302.64      351.01     11.47 o 
  11  -4   4       68.46       68.02      7.92 o 
  12  -4   4        4.67        4.36      8.02 o 
  13  -4   4      102.84      103.72     13.18 o 
  14  -4   4       59.64       55.83     16.46 o 
 -13  -3   4       10.16       18.97     11.89 o 
 -12  -3   4       16.23       19.34      6.64 o 
 -11  -3   4      158.56      178.31      7.39 o 
 -10  -3   4       46.46       41.11      5.62 o 
  -9  -3   4       10.94       12.54      5.50 o 
  -8  -3   4        3.98        5.31      5.81 o 
  -7  -3   4        8.80       15.38      4.77 o 
  -6  -3   4      634.42      677.38     10.98 o 
  -5  -3   4      744.64      713.60     11.65 o 
  -4  -3   4      364.91      355.13      6.66 o 
  -3  -3   4     4329.29     4681.25     31.63 o 
  -2  -3   4     1222.64     1210.45      8.30 o 
  -1  -3   4        1.28        4.65      3.92 o 
   0  -3   4     1048.55      938.81     13.61 o 
   1  -3   4     9320.11     8702.44     80.25 o 
   2  -3   4      409.32      408.36      7.23 o 
   3  -3   4     1200.93     1117.01     17.49 o 
   4  -3   4      310.84      311.98      8.28 o 
   5  -3   4     3573.71     3620.78     83.57 o 
   6  -3   4       26.46       29.78      6.37 o 
   7  -3   4     3836.33     3929.85     63.18 o 
   8  -3   4      999.13     1032.70     13.21 o 
   9  -3   4        0.08        1.77      8.56 o 
  10  -3   4        8.07       10.98      9.70 o 
  11  -3   4      131.23      119.01      8.84 o 
  12  -3   4        0.81        2.53      9.38 o 
  13  -3   4      360.09      348.35     21.01 o 
 -14  -2   4      307.65      313.48     16.31 o 
 -13  -2   4        0.86       -1.91     10.54 o 
 -12  -2   4        8.30        5.80      8.63 o 
 -11  -2   4       44.08       50.62      6.31 o 
 -10  -2   4       46.89       45.41      6.57 o 
  -9  -2   4      942.64      983.81     19.97 o 
  -8  -2   4      691.14      658.69      7.56 o 
  -7  -2   4       27.54       30.42      4.82 o 
  -6  -2   4      498.34      463.95      5.77 o 
  -5  -2   4       33.33       30.82      4.05 o 
  -4  -2   4       15.27        7.52      3.39 o 
  -3  -2   4     9921.24     9551.74     66.54 o 
  -2  -2   4     7309.88     7118.79     96.12 o 
  -1  -2   4      299.70      295.41      5.82 o 
   0  -2   4    10015.31     9152.28    124.90 o 
   1  -2   4        2.27       -1.68      6.28 o 
   2  -2   4     3560.59     3426.13    104.92 o 
   3  -2   4        2.62       10.58      5.87 o 
   4  -2   4     1701.89     1787.55     16.54 o 
   5  -2   4     5160.36     5207.30    165.02 o 
   6  -2   4      179.92      159.56      7.91 o 
   7  -2   4      380.64      372.58      9.54 o 
   8  -2   4     1540.92     1587.06     17.24 o 
   9  -2   4       12.05        8.68      9.20 o 
  10  -2   4      213.01      238.69      9.03 o 
  11  -2   4        9.34        9.52      7.87 o 
  12  -2   4       37.13        0.81      8.90 o 
 -14  -1   4       11.59       15.34     14.74 o 
 -13  -1   4        1.55       -4.41      9.76 o 
 -12  -1   4       25.57       29.17      9.80 o 
 -11  -1   4       24.94       42.26      8.42 o 
 -10  -1   4       95.18       81.85      7.65 o 
  -9  -1   4      272.82      324.27      7.97 o 
  -8  -1   4      274.50      306.34      6.41 o 
  -7  -1   4       70.36       74.47      4.36 o 
  -6  -1   4       18.40       12.35      3.96 o 
  -5  -1   4     1240.31     1219.03     15.67 o 
  -4  -1   4      550.68      482.87      7.89 o 
  -3  -1   4       36.18       26.35      5.37 o 
  -2  -1   4      721.89      673.20     16.39 o 
   0  -1   4       61.65       55.43      8.91 o 
   1  -1   4     1889.11     1664.12     37.62 o 
   2  -1   4        8.56        7.82      7.47 o 
   3  -1   4      782.27      786.25     11.54 o 
   4  -1   4     2606.90     2541.16     17.76 o 
   5  -1   4     4400.83     4661.48    141.11 o 
   6  -1   4     1339.16     1410.17     13.96 o 
   7  -1   4      197.40      205.58      7.48 o 
   8  -1   4      487.66      504.72     10.33 o 
   9  -1   4        8.20        9.18      8.83 o 
  10  -1   4       19.91       22.99      7.19 o 
  11  -1   4      121.56      137.32      9.24 o 
  12  -1   4      100.97      107.16      9.25 o 
  13  -1   4       27.36       26.52     15.54 o 
 -13   0   4       29.66       21.65     12.27 o 
 -12   0   4      208.21      221.44     12.84 o 
 -11   0   4      327.58      343.23     11.08 o 
 -10   0   4      208.82      226.76     10.30 o 
  -9   0   4       36.34       39.60      7.13 o 
  -8   0   4      911.17      908.75      9.64 o 
  -7   0   4        0.31        0.92      5.39 o 
  -6   0   4       12.34       19.01      4.87 o 
  -5   0   4     2823.54     2640.71     14.99 o 
  -4   0   4        1.23        4.71      5.02 o 
  -3   0   4      218.11      253.73     12.50 o 
  -2   0   4     8350.37     7842.48    296.09 o 
  -1   0   4      150.60      118.42      8.08 o 
   0   0   4     1341.51     1237.12     44.81 o 
   1   0   4     2340.45     1783.20     53.86 o 
   2   0   4       22.49       25.92      6.05 o 
   3   0   4     8446.32     8324.46     50.27 o 
   4   0   4       77.06       56.01      5.69 o 
   5   0   4      107.78       94.77      6.41 o 
   6   0   4     1572.29     1546.48     12.99 o 
   7   0   4       15.50        7.16      6.29 o 
   8   0   4      272.07      309.83      8.70 o 
   9   0   4      501.37      494.83      9.71 o 
  10   0   4       76.00       81.93      7.30 o 
  11   0   4       16.34       12.29      8.19 o 
  12   0   4        5.96        8.81      7.13 o 
  13   0   4       48.29       52.63     11.21 o 
 -12   1   4       83.22       75.88     17.10 o 
 -11   1   4        7.84       12.73      9.93 o 
 -10   1   4      130.33      157.43      9.64 o 
  -9   1   4       27.73       29.84      6.93 o 
  -8   1   4      263.65      261.46      8.06 o 
  -7   1   4     2324.67     2386.56     51.03 o 
  -6   1   4      470.76      437.54     12.51 o 
  -5   1   4      434.13      447.92     14.10 o 
  -4   1   4      310.83      330.30      9.05 o 
  -3   1   4     5333.34     5352.95     25.62 o 
  -2   1   4        6.01       -0.35      6.39 o 
  -1   1   4      510.45      558.48     10.89 o 
   0   1   4      153.20      150.36      8.59 o 
   1   1   4       66.60       63.25      7.66 o 
   2   1   4      567.84      493.32     10.29 o 
   3   1   4     5163.48     5203.92     59.00 o 
   4   1   4     2698.20     2850.95     34.74 o 
   5   1   4       74.49       53.47      6.23 o 
   6   1   4      259.94      250.88      7.09 o 
   7   1   4        1.28        0.41      5.46 o 
   8   1   4       70.45       64.34      7.77 o 
   9   1   4      507.96      526.35      9.62 o 
  10   1   4       54.91       57.57      5.72 o 
  11   1   4      129.66      114.42      7.20 o 
  12   1   4      104.07      105.19      9.00 o 
  13   1   4        4.13        4.27      8.03 o 
 -11   2   4        3.16        0.21     10.15 o 
 -10   2   4      768.22      829.77     14.28 o 
  -9   2   4       23.51       30.63      7.12 o 
  -8   2   4      185.90      172.29      7.42 o 
  -7   2   4     4071.66     3928.61    127.59 o 
  -6   2   4      268.40      289.93     12.74 o 
  -5   2   4      314.20      336.50      9.17 o 
  -4   2   4      225.85      157.94      8.15 o 
  -3   2   4      739.44      668.35     10.71 o 
  -2   2   4     5131.61     5034.94     22.43 o 
  -1   2   4     2536.10     2280.98     85.93 o 
   0   2   4      145.79      121.11      7.64 o 
   1   2   4     5368.80     5119.86     98.62 o 
   2   2   4      146.29      165.65      7.05 o 
   3   2   4      444.94      389.52      8.27 o 
   4   2   4     3546.15     3694.40     52.83 o 
   5   2   4      101.99      104.61      6.41 o 
   6   2   4      696.36      691.51     28.07 o 
   7   2   4       51.65       49.25     10.09 o 
   8   2   4       14.35       20.60      6.78 o 
   9   2   4        1.38        0.49      6.58 o 
  10   2   4      253.78      278.04      8.49 o 
  11   2   4        0.48        0.86      6.56 o 
  12   2   4       43.12       39.53      9.21 o 
 -13   3   4       28.76       20.00     12.62 o 
 -12   3   4      378.65      420.81     19.51 o 
 -11   3   4       94.79       98.59      8.71 o 
 -10   3   4       83.85       95.05      9.54 o 
  -9   3   4      788.72      771.26     16.79 o 
  -8   3   4       46.40       53.07      6.41 o 
  -7   3   4      697.82      685.36     46.81 o 
  -6   3   4      616.27      650.20     13.71 o 
  -5   3   4     3620.77     3724.95     43.49 o 
  -4   3   4      321.63      329.49      8.84 o 
  -3   3   4      696.35      681.45     14.73 o 
  -2   3   4       48.72       54.97      7.11 o 
  -1   3   4     2540.07     2501.30     14.70 o 
   0   3   4      514.77      439.60      7.98 o 
   1   3   4     5013.08     5136.51    101.17 o 
   2   3   4      454.06      488.41     14.41 o 
   3   3   4       10.34        3.09      6.36 o 
   4   3   4      703.34      767.67     16.82 o 
   5   3   4      220.22      249.15      7.87 o 
   6   3   4       21.12       29.10      7.86 o 
   7   3   4      711.71      823.19     32.48 o 
   8   3   4       89.61       95.89      9.73 o 
   9   3   4       21.23       15.75      7.45 o 
  10   3   4      171.42      181.76      7.43 o 
  11   3   4       10.81        5.10      7.95 o 
  12   3   4      152.77      131.51      9.15 o 
 -14   4   4       84.73       88.67     13.30 o 
 -13   4   4       27.24       19.65      9.24 o 
 -12   4   4      420.75      430.16     11.39 o 
 -11   4   4        1.22        5.77      7.95 o 
 -10   4   4        0.45       -0.85      7.45 o 
  -9   4   4      249.55      242.18      8.92 o 
  -8   4   4        0.04       -0.67      6.76 o 
  -7   4   4      386.98      393.01     49.35 o 
  -6   4   4     1563.05     1468.69     34.18 o 
  -5   4   4       92.34      131.64      7.34 o 
  -4   4   4     2741.66     3288.03     21.60 o 
  -3   4   4     3916.07     3907.15     58.54 o 
  -2   4   4      126.28      165.17      6.75 o 
  -1   4   4     1419.87     1344.17     11.39 o 
   0   4   4     1595.20     1580.66     27.16 o 
   1   4   4      206.70      219.85      7.25 o 
   2   4   4     3378.60     3488.09     17.51 o 
   3   4   4        1.86        0.67      5.87 o 
   4   4   4      428.03      444.25      7.74 o 
   5   4   4      974.38      924.84     19.93 o 
   6   4   4      164.28      183.78      6.94 o 
   7   4   4        2.75        2.67      7.06 o 
   8   4   4       41.39       48.94      7.05 o 
   9   4   4       22.36       27.78      6.74 o 
  10   4   4        4.11        8.02      6.54 o 
  11   4   4       14.68       14.51      8.13 o 
 -15   5   4        1.79        1.93     11.23 o 
 -14   5   4       15.19       22.96     10.25 o 
 -13   5   4        2.34        2.45      8.50 o 
 -12   5   4      218.99      227.18      9.07 o 
 -11   5   4      183.66      200.97      8.21 o 
 -10   5   4      127.87      122.64     13.09 o 
  -9   5   4       71.29       49.30     26.87 o 
  -8   5   4       87.98       68.60     29.20 o 
  -7   5   4     1350.82     1512.21     15.33 o 
  -6   5   4       23.03       14.12      6.28 o 
  -5   5   4      480.10      415.24      8.49 o 
  -4   5   4       29.09       29.71      6.42 o 
  -3   5   4     1983.72     2106.22     51.71 o 
  -2   5   4       67.23       74.04      6.94 o 
  -1   5   4     4528.38     4560.03    129.11 o 
   0   5   4       47.93       58.62      6.41 o 
   1   5   4        2.77        1.53      4.42 o 
   2   5   4     1354.04     1475.83     10.79 o 
   3   5   4       36.43       45.67     12.03 o 
   4   5   4      239.32      242.01      8.82 o 
   5   5   4     1251.97     1277.66      9.64 o 
   6   5   4       32.45       31.57      6.97 o 
   7   5   4      167.19      149.13     14.29 o 
   8   5   4      347.68      381.93      9.93 o 
   9   5   4        0.02        1.32      6.76 o 
  10   5   4      199.69      217.86     13.15 o 
 -15   6   4        0.12        0.89     10.27 o 
 -14   6   4       61.19       55.73      8.63 o 
 -13   6   4       16.96       19.05      9.20 o 
 -12   6   4      185.06      180.22      8.01 o 
 -11   6   4      294.58      313.84      9.10 o 
 -10   6   4       22.90       10.57      9.25 o 
  -9   6   4      323.81      297.21    176.52 o 
  -8   6   4      310.28      331.48     22.52 o 
  -7   6   4      697.79      681.35     15.27 o 
  -6   6   4      380.57      424.56      8.29 o 
  -5   6   4      707.95      716.17      9.37 o 
  -4   6   4       32.08       33.62      5.32 o 
  -3   6   4     2998.55     2980.29     21.67 o 
  -2   6   4      129.83      140.39      6.87 o 
  -1   6   4      347.28      364.35      8.03 o 
   0   6   4      394.56      340.43     17.72 o 
   1   6   4      285.28      295.27      7.19 o 
   2   6   4      641.86      653.95     18.97 o 
   3   6   4     2050.39     2164.24     44.40 o 
   4   6   4      124.60      125.97     16.00 o 
   5   6   4        3.70        6.33      6.95 o 
   6   6   4       11.90       12.92      5.73 o 
   7   6   4        6.84       -0.49      6.95 o 
   8   6   4        0.33        2.98      5.75 o 
   9   6   4      102.55       92.97      8.75 o 
  10   6   4        0.63        5.13      9.46 o 
 -15   7   4        3.88        5.86     10.24 o 
 -14   7   4       77.47       70.21      9.58 o 
 -13   7   4       77.43       75.40      8.79 o 
 -12   7   4       17.04       18.36      7.20 o 
 -11   7   4      156.24      134.04     11.13 o 
 -10   7   4       64.13       29.07     27.49 o 
  -9   7   4      968.54      821.96    250.06 o 
  -8   7   4      390.92      420.41     30.37 o 
  -7   7   4      157.52      171.20      7.17 o 
  -6   7   4       14.71       17.85      6.10 o 
  -5   7   4      125.85      143.16      5.83 o 
  -4   7   4      200.81      197.22     12.82 o 
  -3   7   4     3256.89     3304.37     82.78 o 
  -2   7   4      259.12      271.05      7.19 o 
  -1   7   4      402.52      387.71      9.75 o 
   0   7   4      530.81      507.72      6.47 o 
   1   7   4      476.52      462.07      6.30 o 
   2   7   4      369.86      374.18      6.64 o 
   3   7   4      901.52     1021.81     10.25 o 
   4   7   4        4.96       -0.04      6.95 o 
   5   7   4       91.25       79.07     10.47 o 
   6   7   4       60.48       61.88      8.57 o 
   7   7   4        0.11       -0.93      6.77 o 
   8   7   4      278.28      299.30      9.10 o 
   9   7   4      173.99      133.80     10.82 o 
 -14   8   4        0.46        0.06      8.42 o 
 -13   8   4      105.40      103.84      7.39 o 
 -12   8   4       10.25        8.53      7.03 o 
 -11   8   4       54.64       38.23     18.25 o 
 -10   8   4      687.17      693.96    179.58 o 
  -9   8   4      184.12      181.49      8.95 o 
  -8   8   4        3.53        4.17      7.94 o 
  -7   8   4     1110.49     1151.38     11.61 o 
  -6   8   4      151.82      166.83      8.06 o 
  -5   8   4      206.46      220.38      6.95 o 
  -4   8   4      808.22      820.75      9.03 o 
  -3   8   4       59.61       52.36      5.25 o 
  -2   8   4     1173.56     1171.32     10.98 o 
  -1   8   4       23.66       14.94      7.49 o 
   0   8   4      101.23      111.78      5.54 o 
   1   8   4     1067.42     1159.58     10.44 o 
   2   8   4       67.10       79.24     11.37 o 
   3   8   4        2.02        8.66      6.90 o 
   4   8   4      296.82      268.17     16.77 o 
   5   8   4       30.76       33.60      8.38 o 
   6   8   4        0.37        7.99      5.21 o 
   7   8   4       65.49       68.99      6.71 o 
   8   8   4        0.44        0.41      6.32 o 
 -14   9   4        0.41       -7.18      8.55 o 
 -13   9   4        4.50       14.22      9.85 o 
 -12   9   4        5.68       -0.16     10.28 o 
 -11   9   4       89.79       80.04     30.17 o 
 -10   9   4        0.51       -1.31      6.12 o 
  -9   9   4       68.52       75.90      8.15 o 
  -8   9   4       27.03       36.80      7.24 o 
  -7   9   4      100.57      108.51      8.06 o 
  -6   9   4      370.10      369.18      9.87 o 
  -5   9   4      177.30      170.86      8.42 o 
  -4   9   4      256.42      257.42      8.21 o 
  -3   9   4      163.07      168.78      7.85 o 
  -2   9   4      483.51      483.05      7.75 o 
  -1   9   4        1.28       -1.30      7.14 o 
   0   9   4       45.68       47.64      6.13 o 
   1   9   4      859.44      915.23     34.52 o 
   2   9   4        1.52       -3.52      7.18 o 
   3   9   4       49.63       43.87     12.51 o 
   4   9   4        5.81       -3.38      8.28 o 
   5   9   4        2.35       -0.18     10.01 o 
   6   9   4      158.31      160.05      7.70 o 
   7   9   4      107.76       94.30      8.79 o 
 -13  10   4       55.44       58.75      8.71 o 
 -12  10   4       32.20       21.57     10.11 o 
 -11  10   4        2.11        0.71      6.37 o 
 -10  10   4      153.34      159.49      7.42 o 
  -9  10   4        7.50        3.61      6.80 o 
  -8  10   4       51.19       64.12      7.24 o 
  -7  10   4      546.57      544.04     13.32 o 
  -6  10   4      550.54      566.97     22.27 o 
  -5  10   4       10.20        9.58     10.41 o 
  -4  10   4      157.26      154.47      5.75 o 
  -3  10   4      253.14      251.48      6.82 o 
  -2  10   4       79.57       90.50      7.27 o 
  -1  10   4      874.29      915.91      8.89 o 
   0  10   4        7.19        0.69      7.40 o 
   1  10   4       37.79       38.44      8.56 o 
   2  10   4      380.11      393.64      7.42 o 
   3  10   4        7.65        6.56      6.76 o 
   4  10   4        0.64       -2.65      7.57 o 
   5  10   4       17.36       12.01      6.50 o 
   6  10   4        0.06        2.66     11.60 o 
 -13  11   4       60.77       36.14     18.29 o 
 -12  11   4       36.60       32.66     14.84 o 
 -11  11   4       39.35       44.86      8.68 o 
 -10  11   4        1.91        0.68      6.74 o 
  -9  11   4       52.22       57.82      7.03 o 
  -8  11   4       28.25       24.20      6.94 o 
  -7  11   4      288.93      318.35     11.67 o 
  -6  11   4       51.58       44.05      7.64 o 
  -5  11   4       42.82       42.77      7.33 o 
  -4  11   4      217.14      215.58     12.83 o 
  -3  11   4      220.33      212.96      7.79 o 
  -2  11   4       34.37       40.48      6.99 o 
  -1  11   4      227.81      221.35     10.40 o 
   0  11   4        1.37        0.72      8.32 o 
   1  11   4       47.09       43.19     13.44 o 
   2  11   4      102.80       98.49      7.17 o 
   3  11   4        6.22       15.84      7.06 o 
   4  11   4       58.36       43.74     10.35 o 
 -12  12   4       29.08       15.07     10.86 o 
 -11  12   4      104.23      101.54      9.13 o 
 -10  12   4       78.82       85.33      8.54 o 
  -9  12   4       76.30       65.09      7.04 o 
  -8  12   4       28.93       32.86      6.95 o 
  -7  12   4       25.96       23.58      6.91 o 
  -6  12   4      114.45      108.01      7.40 o 
  -5  12   4        0.97       -2.09      6.87 o 
  -4  12   4       88.45       88.18      8.82 o 
  -3  12   4      571.88      614.41     10.33 o 
  -2  12   4      315.61      315.01      9.53 o 
  -1  12   4        0.30       -6.72      8.42 o 
   0  12   4       75.70       57.85      7.84 o 
   1  12   4        1.44       -8.23      8.23 o 
   2  12   4       20.42       17.59     13.22 o 
   3  12   4       69.34       61.92     12.83 o 
 -10  13   4        0.97       12.57      8.18 o 
  -9  13   4      288.98      291.24     13.50 o 
  -8  13   4        4.96        4.75      8.22 o 
  -7  13   4        0.02        6.10      6.34 o 
  -6  13   4       99.57      111.10      8.45 o 
  -5  13   4        3.46        7.69      6.24 o 
  -4  13   4       24.47       33.99      7.18 o 
  -3  13   4      451.76      449.85     32.63 o 
  -2  13   4        9.24        3.98      7.26 o 
  -1  13   4       24.77       18.31      8.31 o 
   0  13   4       10.72       10.66      8.23 o 
   1  13   4        6.91        6.49      5.91 o 
  -8  14   4        1.39       -2.04      9.22 o 
  -7  14   4        0.46        1.35      7.11 o 
  -6  14   4        2.52        6.07     12.30 o 
  -5  14   4      117.27       96.82      7.50 o 
  -4  14   4       10.46       24.36      7.16 o 
  -3  14   4       42.08       30.18      7.59 o 
   0 -15   5        0.90       -0.38     11.51 o 
   1 -15   5        0.67       -2.10      8.17 o 
   2 -15   5       43.79       38.24      8.19 o 
   3 -15   5        1.59       12.78      8.19 o 
   4 -15   5       90.02       77.26      6.61 o 
   5 -15   5       28.81       23.24      9.48 o 
   6 -15   5       11.05       15.69      7.12 o 
   7 -15   5      159.39      149.43      8.73 o 
   8 -15   5       20.52       23.73      8.71 o 
  -2 -14   5        1.25       -0.90      8.17 o 
  -1 -14   5       54.31       53.53      7.20 o 
   0 -14   5        0.95       -6.64      8.09 o 
   1 -14   5       76.65       66.37      8.24 o 
   2 -14   5       48.58       55.03      7.18 o 
   3 -14   5       12.60        6.25      5.30 o 
   4 -14   5       88.36       79.52      7.28 o 
   5 -14   5      369.21      345.66      7.82 o 
   6 -14   5        4.54       -1.55      5.31 o 
   7 -14   5        0.19       -3.61      7.15 o 
   8 -14   5       49.47       46.10      6.52 o 
   9 -14   5       16.86       16.67      8.23 o 
  10 -14   5       19.68       18.21      8.69 o 
  -4 -13   5       31.94       27.63      6.41 o 
  -3 -13   5      149.83      143.11      7.55 o 
  -2 -13   5        0.25        9.17      8.05 o 
  -1 -13   5       57.31       62.92      8.60 o 
   0 -13   5      101.77      104.91      6.13 o 
   1 -13   5       22.53       37.38      6.79 o 
   2 -13   5      157.06      150.80      6.47 o 
   3 -13   5       24.09       20.89      7.86 o 
   4 -13   5       13.21        7.84      6.07 o 
   5 -13   5      643.15      670.46     28.99 o 
   6 -13   5      192.88      177.95      7.42 o 
   7 -13   5       18.22       25.04      6.90 o 
   8 -13   5        6.20        6.00      6.77 o 
   9 -13   5       51.51       52.45      7.89 o 
  10 -13   5      123.44      102.07      6.96 o 
  11 -13   5       21.53       11.12      8.80 o 
  -5 -12   5      117.87      114.18      8.66 o 
  -4 -12   5        0.01       -5.66      8.34 o 
  -3 -12   5       72.11       63.15      6.96 o 
  -2 -12   5      147.23      150.45      9.61 o 
  -1 -12   5      103.42      110.56      8.62 o 
   0 -12   5       66.87       67.60      5.40 o 
   1 -12   5       17.08       24.73      4.89 o 
   2 -12   5       17.51       15.28      5.69 o 
   3 -12   5      884.24      907.96     18.46 o 
   4 -12   5       28.37       38.94      6.21 o 
   5 -12   5        4.79        7.93      5.63 o 
   6 -12   5      181.19      175.98      9.03 o 
   7 -12   5       10.86        8.80      6.86 o 
   8 -12   5      103.58      109.98      7.11 o 
   9 -12   5      171.04      175.49      9.11 o 
  10 -12   5       78.53       94.59      6.37 o 
  11 -12   5       40.43       37.74      8.92 o 
  12 -12   5        3.82       -5.46      7.52 o 
  -7 -11   5        1.35        2.63      8.38 o 
  -6 -11   5      111.35      102.68      6.22 o 
  -5 -11   5      373.61      390.99     15.33 o 
  -4 -11   5        0.33       -6.77      6.77 o 
  -3 -11   5      240.83      260.58     16.27 o 
  -2 -11   5      206.26      203.66      9.85 o 
  -1 -11   5        3.87       -3.15      7.86 o 
   0 -11   5      278.26      295.48      5.82 o 
   1 -11   5      445.46      446.06      6.92 o 
   2 -11   5       16.23       16.46      7.80 o 
   3 -11   5      493.28      521.95     25.73 o 
   4 -11   5      216.08      249.71      6.43 o 
   5 -11   5       27.04       34.59      5.85 o 
   6 -11   5      173.63      176.86      6.39 o 
   7 -11   5      354.83      354.48     18.90 o 
   8 -11   5       59.30       69.80      6.20 o 
   9 -11   5       24.77       20.63      6.80 o 
  10 -11   5       28.19       26.73      5.52 o 
  11 -11   5       21.15       12.83      8.17 o 
  12 -11   5       50.51       53.35      7.37 o 
  13 -11   5        0.46        2.66      8.44 o 
  -8 -10   5        4.34        6.83      9.21 o 
  -7 -10   5       44.41       68.98     10.12 o 
  -6 -10   5        0.13       -9.26      9.26 o 
  -5 -10   5       19.20       20.02      8.59 o 
  -4 -10   5        7.18        3.86      4.72 o 
  -3 -10   5      124.06      112.21      9.53 o 
  -2 -10   5      186.41      216.80      6.23 o 
  -1 -10   5       57.71       60.07      5.98 o 
   0 -10   5       80.97       83.60      6.10 o 
   1 -10   5     1137.17     1192.21     12.97 o 
   2 -10   5       10.89       20.89      5.95 o 
   3 -10   5       29.51       27.83      4.59 o 
   4 -10   5       14.90       15.46      5.92 o 
   5 -10   5      111.16      113.86      6.28 o 
   6 -10   5      778.96      824.19     21.80 o 
   7 -10   5      196.94      188.39      6.60 o 
   8 -10   5       43.52       39.36      5.93 o 
   9 -10   5       19.08        6.24      6.00 o 
  10 -10   5       33.62       23.61      7.61 o 
  11 -10   5        8.27        9.05      6.68 o 
  12 -10   5      106.68      117.25      9.02 o 
  13 -10   5        0.24        0.43      7.07 o 
  -9  -9   5       40.94       25.62      6.62 o 
  -8  -9   5      132.70      137.98      6.97 o 
  -7  -9   5        1.22        2.52      5.35 o 
  -6  -9   5       15.86       17.68      6.86 o 
  -5  -9   5       18.14       19.74      5.62 o 
  -4  -9   5      272.79      287.84      6.46 o 
  -3  -9   5        0.07        2.30      5.03 o 
  -2  -9   5      911.41      954.50     15.97 o 
  -1  -9   5     2098.63     2262.51     37.03 o 
   0  -9   5        0.70       -1.84      4.19 o 
   1  -9   5     2481.49     2495.33     27.08 o 
   2  -9   5       29.62       28.10      4.26 o 
   3  -9   5      401.95      434.81      6.17 o 
   4  -9   5       86.23       92.77      4.12 o 
   5  -9   5      626.94      660.24     22.92 o 
   6  -9   5      434.61      458.35      7.68 o 
   7  -9   5       14.09       20.33      6.13 o 
   8  -9   5       26.70       27.47      5.66 o 
   9  -9   5      266.41      282.85     17.60 o 
  10  -9   5       12.57        6.88      5.88 o 
  11  -9   5       87.62       66.60      7.41 o 
  12  -9   5       79.82       81.39      6.35 o 
  13  -9   5        0.10       -4.24      5.53 o 
  14  -9   5        3.53        9.62      6.91 o 
 -10  -8   5        7.77       -2.54      8.20 o 
  -9  -8   5      242.27      259.53      9.19 o 
  -8  -8   5       11.03        9.86      6.52 o 
  -7  -8   5       24.42       23.32      6.86 o 
  -6  -8   5        1.37        1.03      4.29 o 
  -5  -8   5      421.87      409.90      8.09 o 
  -4  -8   5       97.53       97.97      8.90 o 
  -3  -8   5      211.85      230.42      6.48 o 
  -2  -8   5      210.66      182.13      5.64 o 
  -1  -8   5     1908.97     1902.21     19.88 o 
   0  -8   5        0.06        7.18      4.92 o 
   1  -8   5      158.05      171.99      4.67 o 
   2  -8   5      669.52      768.74      8.36 o 
   3  -8   5       94.30       82.89      4.12 o 
   4  -8   5      591.09      588.14      5.57 o 
   5  -8   5       27.54       22.41      4.34 o 
   6  -8   5       56.40       47.24      4.39 o 
   7  -8   5      114.40      136.72      6.60 o 
   8  -8   5      396.67      387.76     12.59 o 
   9  -8   5       61.31       39.51     13.49 o 
  10  -8   5      257.81      280.01     77.72 o 
  11  -8   5        4.27       12.69      5.73 o 
  12  -8   5       24.29       14.69      5.46 o 
  13  -8   5       59.80       48.31      7.27 o 
  14  -8   5       19.85       19.25      7.02 o 
 -11  -7   5        1.76        4.78      7.36 o 
 -10  -7   5       37.81       52.13      8.42 o 
  -9  -7   5       12.81       17.78      7.66 o 
  -8  -7   5        1.77        1.84      4.79 o 
  -7  -7   5      299.78      340.98      6.69 o 
  -6  -7   5      332.69      374.14     11.85 o 
  -5  -7   5      180.47      168.96     10.76 o 
  -4  -7   5      943.71      920.12     10.06 o 
  -3  -7   5      106.42      100.89      4.53 o 
  -2  -7   5       14.07       16.53      4.35 o 
  -1  -7   5     4907.49     4925.54     46.44 o 
   0  -7   5       40.75       43.13      3.61 o 
   1  -7   5      777.11      794.86      5.93 o 
   2  -7   5     2038.26     2087.37     22.96 o 
   3  -7   5      738.11      752.50      7.85 o 
   4  -7   5      688.78      694.12      7.08 o 
   5  -7   5      334.59      381.59      7.38 o 
   6  -7   5       36.02       31.64      5.60 o 
   7  -7   5       11.65       11.05      5.17 o 
   8  -7   5      760.15      733.04    136.20 o 
   9  -7   5      318.73      276.05     81.93 o 
  10  -7   5      725.65      688.93    118.34 o 
  11  -7   5      163.34      147.20      6.42 o 
  12  -7   5        2.87       -0.27      6.42 o 
  13  -7   5      190.81      167.21     11.12 o 
  14  -7   5        4.50       12.06     10.53 o 
 -11  -6   5      204.12      210.74      9.30 o 
 -10  -6   5        0.07        9.02      6.87 o 
  -9  -6   5       40.69       45.37      6.80 o 
  -8  -6   5        5.99        6.15      6.06 o 
  -7  -6   5      235.05      212.31      6.56 o 
  -6  -6   5     2277.31     2453.02     38.58 o 
  -5  -6   5      106.50       97.29      5.16 o 
  -4  -6   5      416.88      425.52      6.24 o 
  -3  -6   5     2006.04     2042.25     13.08 o 
  -2  -6   5       17.11       23.83      3.11 o 
  -1  -6   5      591.02      578.80     10.30 o 
   0  -6   5       92.63      103.22      3.94 o 
   1  -6   5      105.10       80.83      4.70 o 
   2  -6   5       36.33       21.04      4.60 o 
   3  -6   5     2802.40     2704.93     23.30 o 
   4  -6   5       86.99       92.99      4.73 o 
   5  -6   5       54.50       58.96      5.75 o 
   6  -6   5      225.84      240.81      6.86 o 
   7  -6   5        3.04        1.92      5.53 o 
   8  -6   5      175.08      168.30     46.73 o 
   9  -6   5      183.10      148.90     32.79 o 
  10  -6   5      273.21      249.72      7.02 o 
  11  -6   5      416.67      396.26      8.35 o 
  12  -6   5      103.65       93.97      7.74 o 
  13  -6   5        6.04       10.64      9.57 o 
  14  -6   5        6.96        5.69     10.73 o 
 -12  -5   5       88.33       84.38      8.54 o 
 -11  -5   5      212.14      208.68      7.68 o 
 -10  -5   5       18.85       24.45      5.83 o 
  -9  -5   5       60.50       75.54      5.90 o 
  -8  -5   5       82.23      100.37      6.06 o 
  -7  -5   5      129.58      116.79      5.09 o 
  -6  -5   5     1242.42     1256.68     18.15 o 
  -5  -5   5      675.71      746.85      6.85 o 
  -4  -5   5       32.33       44.38      3.80 o 
  -3  -5   5     1942.63     1887.37     29.17 o 
  -2  -5   5       82.89       72.82      4.47 o 
  -1  -5   5     1299.01     1190.20      7.75 o 
   0  -5   5     1866.22     1809.77     25.67 o 
   1  -5   5     2075.83     2139.34     15.62 o 
   2  -5   5     2276.16     2277.24     15.71 o 
   3  -5   5     2375.57     2387.74     30.98 o 
   4  -5   5      263.63      265.78      6.38 o 
   5  -5   5     2333.27     2254.70     37.54 o 
   6  -5   5      357.82      362.19      7.64 o 
   7  -5   5      835.48      761.54    129.77 o 
   8  -5   5      312.09      284.42     52.69 o 
   9  -5   5      289.06      264.75     10.54 o 
  10  -5   5        3.49        4.74      5.13 o 
  11  -5   5     1250.41     1282.42     19.38 o 
  12  -5   5       27.88       20.84      7.36 o 
  13  -5   5        2.63        5.08      9.66 o 
  14  -5   5       16.15       14.35     10.81 o 
 -13  -4   5      154.92      164.71     10.09 o 
 -12  -4   5        0.01        4.47      8.15 o 
 -11  -4   5      103.38       96.70      7.06 o 
 -10  -4   5       10.31       11.71      6.71 o 
  -9  -4   5      123.15      116.58      6.07 o 
  -8  -4   5      103.05       84.69      6.17 o 
  -7  -4   5       10.91       11.65      5.86 o 
  -6  -4   5      346.81      321.10      5.22 o 
  -5  -4   5     2761.36     2794.47     30.12 o 
  -4  -4   5     1098.55     1210.31      7.61 o 
  -3  -4   5      219.03      202.88      4.40 o 
  -2  -4   5      531.98      476.66      6.78 o 
  -1  -4   5       79.69       67.05      4.09 o 
   0  -4   5      452.03      427.33      7.82 o 
   1  -4   5       77.46       44.61      4.84 o 
   2  -4   5     1411.01     1556.32     16.71 o 
   3  -4   5      133.52      142.89      6.01 o 
   4  -4   5      407.55      348.44      7.38 o 
   5  -4   5       24.38       25.89      5.36 o 
   6  -4   5     1076.42     1090.30     38.70 o 
   7  -4   5       20.20       16.22      4.96 o 
   8  -4   5      238.50      240.76      7.83 o 
   9  -4   5        7.25        9.29      8.11 o 
  10  -4   5       45.32       64.46     11.05 o 
  11  -4   5       18.42       16.37      9.13 o 
  12  -4   5        7.94        5.56      7.28 o 
  13  -4   5       25.95       30.05     10.95 o 
  14  -4   5        5.46        7.88     13.52 o 
 -13  -3   5       38.43       52.61     10.83 o 
 -12  -3   5        1.01       -1.84      7.99 o 
 -11  -3   5      208.05      240.88      8.03 o 
 -10  -3   5       63.46       74.21      5.72 o 
  -9  -3   5       19.88       16.26      5.81 o 
  -8  -3   5      420.88      451.85      7.44 o 
  -7  -3   5      148.25      122.82      4.08 o 
  -6  -3   5       24.67       21.45      4.19 o 
  -5  -3   5     2115.21     2057.20     29.93 o 
  -4  -3   5       51.97       53.88      4.47 o 
  -3  -3   5     1649.51     1728.35     36.00 o 
  -2  -3   5     5651.26     5460.71    102.28 o 
  -1  -3   5       60.01       57.90      4.97 o 
   0  -3   5     1993.81     1903.51     24.65 o 
   1  -3   5      814.38      736.95      9.77 o 
   2  -3   5     1251.82     1261.55     14.23 o 
   3  -3   5     3200.86     2994.44     31.52 o 
   4  -3   5      392.01      366.88     17.75 o 
   5  -3   5      208.92      193.18      8.02 o 
   6  -3   5     3153.33     3087.14    193.78 o 
   7  -3   5       33.19       33.76      7.64 o 
   8  -3   5        4.40        3.98      7.14 o 
   9  -3   5      637.65      696.01     13.77 o 
  10  -3   5      278.60      282.44     10.46 o 
  11  -3   5       67.96       76.82      8.86 o 
  12  -3   5      248.90      280.43     12.03 o 
  13  -3   5       33.97       26.18     12.47 o 
 -14  -2   5       32.89       39.90     14.11 o 
 -13  -2   5       19.64       22.05     11.74 o 
 -12  -2   5       16.22       18.20      7.94 o 
 -11  -2   5       60.12       57.05      8.73 o 
 -10  -2   5      185.12      185.39      6.75 o 
  -9  -2   5        4.64        0.28      5.78 o 
  -8  -2   5      192.76      164.87      4.73 o 
  -7  -2   5      742.83      751.61     13.50 o 
  -6  -2   5        0.28        3.68      4.00 o 
  -5  -2   5      188.63      196.02      4.86 o 
  -4  -2   5      343.51      316.51     10.46 o 
  -3  -2   5      152.62      139.34      5.24 o 
  -2  -2   5     2534.84     2551.37     29.18 o 
  -1  -2   5     2516.83     2260.65     64.52 o 
   0  -2   5        4.35        5.92      5.82 o 
   1  -2   5       14.31       13.79      7.08 o 
   2  -2   5     1392.84     1548.65     13.82 o 
   3  -2   5        6.24        9.80      5.72 o 
   4  -2   5      639.85      591.51     10.16 o 
   5  -2   5       12.08        6.72      6.42 o 
   6  -2   5     1174.41     1104.97     50.15 o 
   7  -2   5     1084.18     1059.40     45.83 o 
   8  -2   5      225.58      233.97      8.48 o 
   9  -2   5       24.20       32.92      9.07 o 
  10  -2   5       42.54       36.57      9.64 o 
  11  -2   5      350.54      391.23     11.62 o 
  12  -2   5        8.18       11.93     10.50 o 
 -14  -1   5        5.60        5.11     12.82 o 
 -13  -1   5       30.33       37.19     10.67 o 
 -12  -1   5       64.34       76.41     10.12 o 
 -11  -1   5        7.35        0.07      8.43 o 
 -10  -1   5      553.17      580.42     10.89 o 
  -9  -1   5      415.71      426.48     10.26 o 
  -8  -1   5       60.15       56.57      5.00 o 
  -7  -1   5     2586.42     2629.51     22.69 o 
  -6  -1   5     1390.26     1365.11     23.20 o 
  -5  -1   5     1358.38     1341.74      9.96 o 
  -4  -1   5     6500.56     6495.76     54.87 o 
  -3  -1   5      213.50      207.64      6.49 o 
  -2  -1   5     1369.12     1314.89     35.50 o 
  -1  -1   5        3.30        4.37      5.99 o 
   0  -1   5       88.79       68.73      6.51 o 
   1  -1   5     2800.52     2529.56     16.76 o 
   2  -1   5     2012.58     2020.96     95.80 o 
   3  -1   5     1863.05     1765.15    100.91 o 
   4  -1   5     2897.79     2666.32     76.47 o 
   5  -1   5       88.44       84.31      6.68 o 
   6  -1   5        0.07        4.37      5.74 o 
   7  -1   5     1965.32     1995.66     24.16 o 
   8  -1   5      227.24      242.25      8.50 o 
   9  -1   5       28.94       39.34      8.74 o 
  10  -1   5      413.32      420.65     20.50 o 
  11  -1   5       10.12       15.44      7.48 o 
  12  -1   5      104.87      101.42      9.36 o 
  13  -1   5       36.67       41.62     12.30 o 
 -13   0   5        0.13        0.97     11.19 o 
 -12   0   5      242.52      237.45     11.59 o 
 -11   0   5        7.94       12.49      8.56 o 
 -10   0   5       12.23        6.97      7.94 o 
  -9   0   5     1200.43     1275.01     11.71 o 
  -8   0   5       33.83       27.47      5.53 o 
  -7   0   5      145.86      152.72      6.23 o 
  -6   0   5      163.60      183.37      6.73 o 
  -5   0   5      140.35      128.55      5.73 o 
  -4   0   5       99.57      107.06      6.02 o 
  -3   0   5     5218.92     4805.47     56.18 o 
  -2   0   5      168.37      119.39      6.86 o 
  -1   0   5      327.61      320.61      8.16 o 
   0   0   5     3606.82     3505.02     19.05 o 
   1   0   5     1144.88     1083.82     11.32 o 
   2   0   5      526.71      507.49      8.73 o 
   3   0   5      271.54      266.41      8.35 o 
   4   0   5      447.76      442.18      8.78 o 
   5   0   5       14.51       35.14      6.16 o 
   6   0   5        1.27        3.38      5.82 o 
   7   0   5       11.59       13.05      5.54 o 
   8   0   5       35.81       38.82      7.84 o 
   9   0   5       93.18       95.46      7.40 o 
  10   0   5      408.69      441.41     17.98 o 
  11   0   5      148.82      140.54      7.74 o 
  12   0   5       46.94       47.54      9.93 o 
  13   0   5       39.46       31.90     11.08 o 
 -12   1   5      150.45      172.53     14.14 o 
 -11   1   5       51.86       46.14      8.92 o 
 -10   1   5        1.04       -0.27      7.44 o 
  -9   1   5     1330.55     1335.32     27.98 o 
  -8   1   5       10.85       11.23      4.74 o 
  -7   1   5     1040.23     1025.86     36.00 o 
  -6   1   5     4941.97     4887.66    140.56 o 
  -5   1   5     1240.83     1227.25     32.84 o 
  -4   1   5     1977.07     1875.28     21.88 o 
  -3   1   5     4607.31     4434.69     64.06 o 
  -2   1   5      420.90      355.11      9.08 o 
  -1   1   5     3816.47     3303.59     64.26 o 
   0   1   5       74.53       66.69      6.20 o 
   1   1   5     2249.59     2328.07     17.37 o 
   2   1   5     6993.15     6929.91    249.74 o 
   3   1   5     1603.37     1760.97     49.83 o 
   4   1   5        7.03        3.30      6.34 o 
   5   1   5     3241.62     3530.33     16.95 o 
   6   1   5      138.11      128.23      6.48 o 
   7   1   5      389.73      432.78      8.89 o 
   8   1   5      803.56      838.51     20.90 o 
   9   1   5       91.05       69.03      7.05 o 
  10   1   5      217.33      225.81      9.34 o 
  11   1   5       91.48       99.56      7.15 o 
  12   1   5      182.76      177.41      8.96 o 
 -12   2   5       21.77       11.15     11.33 o 
 -11   2   5       17.96       18.78      8.92 o 
 -10   2   5       11.96       15.53      7.70 o 
  -9   2   5       13.36       15.41      5.94 o 
  -8   2   5       76.09       58.13      5.76 o 
  -7   2   5       82.01      103.11      6.37 o 
  -6   2   5        1.08       12.01      6.38 o 
  -5   2   5     5615.99     5923.62     24.91 o 
  -4   2   5      471.70      573.91     10.04 o 
  -3   2   5      993.58     1059.07     11.37 o 
  -2   2   5      153.65      161.41      7.83 o 
  -1   2   5      271.96      279.73      6.70 o 
   0   2   5      532.18      481.82     16.52 o 
   1   2   5        0.70        1.65      5.53 o 
   2   2   5      911.42      957.31     13.03 o 
   3   2   5      793.39      733.82     28.17 o 
   4   2   5      247.07      293.61     12.05 o 
   5   2   5        0.76        6.77      6.13 o 
   6   2   5      298.22      299.16     14.28 o 
   7   2   5      288.17      304.68     10.54 o 
   8   2   5      119.59      127.83     11.78 o 
   9   2   5        8.96       10.05      6.67 o 
  10   2   5      170.06      190.13      9.08 o 
  11   2   5        0.58       -3.85      7.26 o 
  12   2   5       62.53       50.68      9.44 o 
 -13   3   5        3.84        4.25      9.88 o 
 -12   3   5       62.54       57.44      9.08 o 
 -11   3   5       13.40       24.84      7.90 o 
 -10   3   5      611.20      655.79     12.46 o 
  -9   3   5      437.93      424.30      8.71 o 
  -8   3   5     1887.19     1941.99     55.15 o 
  -7   3   5      462.85      449.18     23.96 o 
  -6   3   5     1027.88     1112.69     22.31 o 
  -5   3   5     2434.06     2564.67     16.55 o 
  -4   3   5      172.63      161.78      7.82 o 
  -3   3   5     4366.84     4193.10     19.19 o 
  -2   3   5     1190.65     1513.95     31.36 o 
  -1   3   5     1001.16     1011.33     37.09 o 
   0   3   5     7945.57     7700.06     44.45 o 
   1   3   5      519.43      503.09     17.03 o 
   2   3   5      187.94      208.77     14.85 o 
   3   3   5     5962.35     5996.53     74.97 o 
   4   3   5        4.56        1.91      6.06 o 
   5   3   5        3.15        3.12      5.93 o 
   6   3   5     1785.44     1938.52     19.35 o 
   7   3   5       50.17       55.07      5.97 o 
   8   3   5      336.17      352.92     20.88 o 
   9   3   5       31.40       38.21      8.17 o 
  10   3   5      121.75      116.65      7.15 o 
  11   3   5      155.97      142.81      9.70 o 
 -14   4   5       68.09       77.46     11.82 o 
 -13   4   5      110.21      113.79      9.35 o 
 -12   4   5        2.41        1.92      8.83 o 
 -11   4   5        9.74       11.63      7.30 o 
 -10   4   5        5.86        3.83      8.47 o 
  -9   4   5      374.11      350.09     24.95 o 
  -8   4   5      231.47      176.13     66.80 o 
  -7   4   5     1467.64     1414.35    110.72 o 
  -6   4   5        2.36        3.10      6.43 o 
  -5   4   5      212.96      250.41      8.68 o 
  -4   4   5       43.56       44.26      6.86 o 
  -3   4   5      821.54      941.26     10.29 o 
  -2   4   5      431.15      498.75      8.71 o 
  -1   4   5      720.93      830.75     14.06 o 
   0   4   5      209.19      170.86     17.47 o 
   1   4   5     1914.76     1996.95     56.60 o 
   2   4   5       66.67       91.39      5.61 o 
   3   4   5        2.68        1.42      6.09 o 
   4   4   5      588.14      684.64      8.61 o 
   5   4   5        3.85        2.96     11.06 o 
   6   4   5      227.07      211.71     12.56 o 
   7   4   5      120.30      106.81      7.56 o 
   8   4   5      118.73      111.62      8.94 o 
   9   4   5      104.59       98.70     10.58 o 
  10   4   5       20.26       20.30      8.05 o 
  11   4   5      159.73      128.91      8.69 o 
 -15   5   5        9.14        4.94     10.46 o 
 -14   5   5       14.60       15.70     10.83 o 
 -13   5   5      209.12      236.85     10.50 o 
 -12   5   5       36.12       44.20      7.26 o 
 -11   5   5      302.18      313.32      9.60 o 
 -10   5   5     1521.29     1431.33    153.15 o 
  -9   5   5       53.27       26.03     23.02 o 
  -8   5   5       76.12       65.22     17.01 o 
  -7   5   5      358.06      405.57      9.36 o 
  -6   5   5      413.60      403.49      8.43 o 
  -5   5   5     2777.70     2899.28     72.31 o 
  -4   5   5      251.98      285.28      6.74 o 
  -3   5   5       95.64      131.13      8.42 o 
  -2   5   5     2805.50     2722.17     83.79 o 
  -1   5   5      804.16      839.72      9.27 o 
   0   5   5      413.67      443.15     19.44 o 
   1   5   5     3395.93     3607.48    110.01 o 
   2   5   5       12.03       16.81      5.01 o 
   3   5   5        5.52        8.54      6.85 o 
   4   5   5      950.41      998.06     22.76 o 
   5   5   5       90.45       93.72      6.17 o 
   6   5   5      533.06      534.42      9.09 o 
   7   5   5      352.84      366.69     31.98 o 
   8   5   5      127.54      116.35     10.22 o 
   9   5   5      163.43      163.53      8.58 o 
  10   5   5        8.11       17.17      8.21 o 
 -15   6   5       45.97       38.09     10.57 o 
 -14   6   5        0.53        3.24      8.22 o 
 -13   6   5        2.52       -1.15      9.18 o 
 -12   6   5      108.86      101.32      8.06 o 
 -11   6   5       85.30       74.74      9.56 o 
 -10   6   5      449.89      390.36    232.78 o 
  -9   6   5     1817.04     1419.62    846.73 o 
  -8   6   5      124.39      138.22      9.19 o 
  -7   6   5      199.23      182.33      7.20 o 
  -6   6   5      756.98      800.18     12.51 o 
  -5   6   5        7.41        3.58      6.29 o 
  -4   6   5      156.73      153.97      5.27 o 
  -3   6   5       82.31      112.97      6.66 o 
  -2   6   5      513.26      512.87      7.87 o 
  -1   6   5      762.48      812.65     10.11 o 
   0   6   5        1.67        9.21      5.01 o 
   1   6   5        3.33        5.23      6.01 o 
   2   6   5        2.41        5.69      9.12 o 
   3   6   5        1.60        4.27      7.87 o 
   4   6   5      239.15      232.46      7.94 o 
   5   6   5       12.26       10.40      7.15 o 
   6   6   5       73.18       70.76      6.05 o 
   7   6   5       25.96       39.73      6.76 o 
   8   6   5       10.84        8.89      6.91 o 
   9   6   5       73.35       80.76      8.51 o 
 -15   7   5       28.64       22.70     11.52 o 
 -14   7   5       42.31       35.82      9.24 o 
 -13   7   5       12.07       22.66      8.39 o 
 -12   7   5      115.67      124.88     13.34 o 
 -11   7   5       57.43       33.69     29.99 o 
 -10   7   5      150.80      128.94     85.76 o 
  -9   7   5      201.36      182.67     40.36 o 
  -8   7   5      137.03      135.88      9.04 o 
  -7   7   5       31.86       29.27      6.43 o 
  -6   7   5      296.13      307.05      9.08 o 
  -5   7   5      655.92      647.95      8.67 o 
  -4   7   5     1669.00     1703.43     24.84 o 
  -3   7   5        0.67       -2.33      7.25 o 
  -2   7   5       57.22       58.08      5.34 o 
  -1   7   5     2447.54     2661.43     65.07 o 
   0   7   5       14.44       21.01      4.29 o 
   1   7   5       24.36       28.79      7.44 o 
   2   7   5      623.05      634.90     21.62 o 
   3   7   5      141.47      131.58     14.38 o 
   4   7   5      337.20      343.90      6.42 o 
   5   7   5      207.65      229.96      8.10 o 
   6   7   5        9.88       16.16      9.14 o 
   7   7   5      217.39      212.22      8.09 o 
   8   7   5       24.81       36.99      8.38 o 
 -14   8   5       13.60       20.80     11.14 o 
 -13   8   5        0.21        1.99      8.39 o 
 -12   8   5        0.52        0.60      9.55 o 
 -11   8   5      126.16      100.51     33.28 o 
 -10   8   5       82.12       75.43     47.34 o 
  -9   8   5      130.18      135.59      7.91 o 
  -8   8   5      508.82      535.39     12.75 o 
  -7   8   5       42.68       51.06      7.75 o 
  -6   8   5       76.94       90.48      7.71 o 
  -5   8   5      374.61      423.89     14.07 o 
  -4   8   5      129.41      124.82      6.56 o 
  -3   8   5      550.97      609.83      9.80 o 
  -2   8   5       26.45       30.21      6.47 o 
  -1   8   5       37.51       36.30      5.31 o 
   0   8   5       89.71       88.13      7.65 o 
   1   8   5        6.25        7.34      5.25 o 
   2   8   5      228.37      232.65      6.67 o 
   3   8   5       29.83       27.65      5.05 o 
   4   8   5       29.76       20.93      8.46 o 
   5   8   5        5.61       11.33      5.88 o 
   6   8   5        0.17        0.24      8.35 o 
   7   8   5       83.86       94.56      7.53 o 
 -14   9   5      110.12      108.81     12.23 o 
 -13   9   5       33.22       23.78      8.73 o 
 -12   9   5       28.51       21.01     10.24 o 
 -11   9   5      115.99      103.79     32.97 o 
 -10   9   5      159.21      157.22     17.42 o 
  -9   9   5      203.70      210.92      9.12 o 
  -8   9   5      110.46      107.00      7.69 o 
  -7   9   5       79.16       72.66      7.64 o 
  -6   9   5      613.01      622.53      9.57 o 
  -5   9   5      274.85      281.26     13.45 o 
  -4   9   5       96.53      100.06      6.22 o 
  -3   9   5      768.65      808.13      9.70 o 
  -2   9   5        0.02       -5.83      5.83 o 
  -1   9   5        4.13       -1.75      5.82 o 
   0   9   5     1326.50     1301.24      9.34 o 
   1   9   5        0.52        0.58      5.74 o 
   2   9   5      142.09      142.77      7.79 o 
   3   9   5        4.08        0.54      6.73 o 
   4   9   5        0.08       -1.54     11.32 o 
   5   9   5      102.03       99.45     14.56 o 
   6   9   5       53.80       62.90      8.47 o 
 -13  10   5      202.52      138.90     52.78 o 
 -12  10   5       76.23       63.42     24.31 o 
 -11  10   5       10.12        4.69      6.95 o 
 -10  10   5       89.78       97.82      8.88 o 
  -9  10   5        8.94        9.50      8.32 o 
  -8  10   5        1.45       -4.44      7.72 o 
  -7  10   5        2.73        0.25      7.05 o 
  -6  10   5      660.54      640.07     18.14 o 
  -5  10   5      503.77      513.25      7.90 o 
  -4  10   5      295.92      295.04      6.23 o 
  -3  10   5       29.77       35.79      5.93 o 
  -2  10   5        1.03        4.18      7.01 o 
  -1  10   5        0.71        5.32     11.12 o 
   0  10   5      391.34      427.42     13.25 o 
   1  10   5       17.71       14.65      6.79 o 
   2  10   5       67.11       60.90     10.56 o 
   3  10   5       20.96       31.26      8.39 o 
   4  10   5        0.27        6.14     10.06 o 
   5  10   5      113.62      100.87      6.73 o 
 -12  11   5       33.54       19.41     10.29 o 
 -11  11   5      219.32      235.07     11.32 o 
 -10  11   5        1.27        6.18      6.75 o 
  -9  11   5        1.44        3.93      8.38 o 
  -8  11   5      112.84      118.83      8.91 o 
  -7  11   5        1.42       -1.09     10.41 o 
  -6  11   5       77.94       85.01      8.98 o 
  -5  11   5      903.82      941.23     50.30 o 
  -4  11   5        3.32        2.63      8.46 o 
  -3  11   5       10.19        0.93      8.42 o 
  -2  11   5      134.82      140.47      8.98 o 
  -1  11   5       42.90       36.12      6.08 o 
   0  11   5      167.76      161.01      9.22 o 
   1  11   5       80.58       60.04      8.95 o 
   2  11   5        3.42       14.07      8.13 o 
   3  11   5      136.19      148.25     10.55 o 
   4  11   5       68.80       51.31     11.98 o 
 -11  12   5        0.58        1.38      8.17 o 
 -10  12   5       43.81       45.72      8.90 o 
  -9  12   5        0.89        2.43      6.92 o 
  -8  12   5       40.29       31.32      8.53 o 
  -7  12   5      106.71      102.97      7.40 o 
  -6  12   5        2.86       -1.46      8.36 o 
  -5  12   5       28.30       12.30      8.52 o 
  -4  12   5       20.52        8.73      6.52 o 
  -3  12   5       17.93        8.75      6.15 o 
  -2  12   5       64.09       85.36     30.86 o 
  -1  12   5       25.66       19.08      9.70 o 
   0  12   5        2.89        0.06     10.05 o 
   1  12   5        3.08        3.56      8.21 o 
   2  12   5       16.17       10.96      8.08 o 
 -10  13   5       29.52       38.05      9.60 o 
  -9  13   5       13.59       11.93      7.21 o 
  -8  13   5        7.82       21.25      8.17 o 
  -7  13   5      144.48      128.46     11.92 o 
  -6  13   5       41.72       43.93     10.60 o 
  -5  13   5        5.88       12.49      8.19 o 
  -4  13   5      270.30      278.51     14.29 o 
  -3  13   5       27.83        8.49     32.98 o 
  -2  13   5       82.80       61.71      8.70 o 
  -1  13   5       26.17       33.90     13.33 o 
   0  13   5       40.06       28.70      8.69 o 
  -6  14   5        6.67        3.73      6.89 o 
  -5  14   5        1.14       -7.60      8.49 o 
   1 -15   6        6.57       13.74      8.13 o 
   2 -15   6        0.05        0.77      6.32 o 
   3 -15   6      222.53      188.18     16.58 o 
   4 -15   6       81.49       81.14      8.37 o 
   5 -15   6        0.70       -1.14      8.05 o 
   6 -15   6       42.93       49.65      9.01 o 
   7 -15   6        6.42        9.65      8.22 o 
   8 -15   6       36.73       24.13      9.64 o 
  -2 -14   6       69.90       73.89      8.35 o 
  -1 -14   6        0.50        3.12      7.05 o 
   0 -14   6        4.82        4.76      7.07 o 
   1 -14   6      122.15      117.33     10.22 o 
   2 -14   6        0.14        8.17     10.62 o 
   3 -14   6       30.22       30.36      6.91 o 
   4 -14   6      144.66      127.83      7.59 o 
   5 -14   6       23.07       22.65      7.87 o 
   6 -14   6      184.76      182.52     14.42 o 
   7 -14   6      167.21      183.90      8.72 o 
   8 -14   6       90.44      105.47      8.52 o 
   9 -14   6       18.57       18.15      8.34 o 
  10 -14   6       23.87       26.83      6.87 o 
  -4 -13   6      141.40      122.22      6.74 o 
  -3 -13   6      109.81      126.87      8.54 o 
  -2 -13   6       84.40       75.73      8.04 o 
  -1 -13   6       27.54       22.09      6.81 o 
   0 -13   6        9.29        7.56      6.73 o 
   1 -13   6      150.49      183.40      6.36 o 
   2 -13   6       77.87       80.56      7.06 o 
   3 -13   6       13.66        9.48      6.82 o 
   4 -13   6      200.78      215.85      7.43 o 
   5 -13   6      115.38      117.08      5.34 o 
   6 -13   6        4.92       10.91      5.66 o 
   7 -13   6        1.14        1.80      6.88 o 
   8 -13   6       22.65       27.74      6.81 o 
   9 -13   6       99.77      100.45      9.09 o 
  10 -13   6       82.11       82.76      8.55 o 
  11 -13   6        2.82        6.05      8.13 o 
  -5 -12   6       14.16       19.77      8.33 o 
  -4 -12   6      116.97      101.12      8.64 o 
  -3 -12   6        1.15        3.36      6.78 o 
  -2 -12   6        0.72       10.89      6.72 o 
  -1 -12   6      122.42      106.21      7.02 o 
   0 -12   6       18.51       25.50      6.80 o 
   1 -12   6       22.12       20.85      5.66 o 
   2 -12   6        8.45        9.43      5.62 o 
   3 -12   6      157.07      140.17      4.94 o 
   4 -12   6      831.74      852.28     36.30 o 
   5 -12   6      167.50      174.30      8.75 o 
   6 -12   6       28.03       39.65      6.98 o 
   7 -12   6       22.07        8.45      6.91 o 
   8 -12   6        1.20        1.25      6.82 o 
   9 -12   6      274.71      257.45     12.89 o 
  10 -12   6       46.72       54.76      8.31 o 
  11 -12   6       21.75        9.25      9.38 o 
  12 -12   6       27.34       12.66      9.29 o 
  -7 -11   6       80.48       70.00      8.69 o 
  -6 -11   6      214.94      207.70      7.02 o 
  -5 -11   6      151.72      150.67      9.13 o 
  -4 -11   6      391.05      363.88      7.12 o 
  -3 -11   6      336.28      310.49      8.46 o 
  -2 -11   6       51.94       54.39      5.74 o 
  -1 -11   6      738.61      796.48      8.97 o 
   0 -11   6        4.86        7.21      4.89 o 
   1 -11   6       14.94       17.37      5.71 o 
   2 -11   6       27.65       32.09      6.53 o 
   3 -11   6      342.49      352.26      6.17 o 
   4 -11   6       94.78      102.44      6.24 o 
   5 -11   6        1.17        4.34      5.02 o 
   6 -11   6       29.61       30.58      5.10 o 
   7 -11   6      645.04      698.26     16.89 o 
   8 -11   6       53.62       52.97      6.93 o 
   9 -11   6       94.31       96.26      5.76 o 
  10 -11   6        0.47       -4.51      7.74 o 
  11 -11   6       35.77       31.48     11.48 o 
  12 -11   6        0.99       -1.62      5.44 o 
  -8 -10   6        6.84       -5.82      7.19 o 
  -7 -10   6        1.89        0.36      7.14 o 
  -6 -10   6       91.64       76.19      5.59 o 
  -5 -10   6       40.18       32.57      4.85 o 
  -4 -10   6       14.73       14.11      4.48 o 
  -3 -10   6      146.12      138.83      6.04 o 
  -2 -10   6        0.51        7.64      5.76 o 
  -1 -10   6       43.85       48.95      7.19 o 
   0 -10   6      386.83      452.51     11.41 o 
   1 -10   6      144.38      143.97      6.29 o 
   2 -10   6      900.44      883.37     16.96 o 
   3 -10   6       50.90       59.56      6.05 o 
   4 -10   6       18.81       22.47      5.88 o 
   5 -10   6      203.75      222.80      6.19 o 
   6 -10   6       31.85       22.87      5.94 o 
   7 -10   6      819.22      815.64     12.06 o 
   8 -10   6       73.74       96.26      6.12 o 
   9 -10   6       45.73       46.17      6.18 o 
  10 -10   6       33.44       23.36     10.20 o 
  11 -10   6        2.64        2.14      7.98 o 
  12 -10   6        0.14       -2.43      6.94 o 
  13 -10   6       24.93       20.33      7.17 o 
  -9  -9   6      271.77      251.98     13.40 o 
  -8  -9   6      275.19      275.00     22.15 o 
  -7  -9   6       75.13       76.88      6.18 o 
  -6  -9   6      444.13      449.57     19.42 o 
  -5  -9   6        2.37        6.15      6.34 o 
  -4  -9   6       79.13       87.93      5.84 o 
  -3  -9   6     1466.39     1490.57     55.04 o 
  -2  -9   6       30.75       35.29      4.70 o 
  -1  -9   6       26.95       25.12      6.05 o 
   0  -9   6      612.73      675.74     10.87 o 
   1  -9   6      287.46      289.44      4.21 o 
   2  -9   6       49.07       50.15      3.58 o 
   3  -9   6       69.11       60.79      4.33 o 
   4  -9   6        3.86        7.01      3.47 o 
   5  -9   6      409.44      467.44      6.51 o 
   6  -9   6     1265.74     1303.40     36.43 o 
   7  -9   6      277.45      283.60     12.52 o 
   8  -9   6      124.19      128.34      6.64 o 
   9  -9   6       11.14        4.63      5.97 o 
  10  -9   6        0.06        5.28      6.60 o 
  11  -9   6      240.95      187.36     56.99 o 
  12  -9   6        0.93       -3.91      7.00 o 
  13  -9   6        0.45        7.07      7.05 o 
 -10  -8   6        5.09       -4.68      8.30 o 
  -9  -8   6        1.33        6.06      6.46 o 
  -8  -8   6      734.12      654.60      7.61 o 
  -7  -8   6       12.70       15.93      6.87 o 
  -6  -8   6       13.48       18.53      4.36 o 
  -5  -8   6       74.32       61.91      4.71 o 
  -4  -8   6        5.41       13.29      5.86 o 
  -3  -8   6        2.14        2.26      4.57 o 
  -2  -8   6      243.21      258.27      5.28 o 
  -1  -8   6      204.78      185.36      7.15 o 
   0  -8   6      676.87      731.98      9.10 o 
   1  -8   6     1413.36     1339.20     17.69 o 
   2  -8   6        1.58       -2.05      4.23 o 
   3  -8   6      535.36      585.09      7.81 o 
   4  -8   6       69.75       68.76      5.16 o 
   5  -8   6     1255.12     1256.45     24.18 o 
   6  -8   6       14.14       10.96      5.87 o 
   7  -8   6      687.17      722.31     10.95 o 
   8  -8   6      379.32      368.10      8.01 o 
   9  -8   6      183.46      164.40     46.37 o 
  10  -8   6        2.10       -1.69      6.44 o 
  11  -8   6       29.01       34.87      5.15 o 
  12  -8   6       41.55       53.62      7.16 o 
  13  -8   6       82.77       76.23      7.34 o 
 -11  -7   6      119.57       99.36      8.90 o 
 -10  -7   6      113.22      130.49      8.62 o 
  -9  -7   6       61.78       58.05      7.11 o 
  -8  -7   6      607.92      606.37     12.63 o 
  -7  -7   6      135.54      131.27      6.05 o 
  -6  -7   6       58.37       61.58      5.98 o 
  -5  -7   6      617.60      717.78      7.74 o 
  -4  -7   6       69.47       74.86      4.87 o 
  -3  -7   6        2.87        0.82      2.89 o 
  -2  -7   6      353.52      350.92      5.79 o 
  -1  -7   6      746.35      785.64      9.38 o 
   0  -7   6      209.95      195.13      4.16 o 
   1  -7   6      495.33      509.61      5.67 o 
   2  -7   6      542.42      519.61      5.68 o 
   3  -7   6     3943.97     4118.70     52.80 o 
   4  -7   6      863.72      888.42     12.50 o 
   5  -7   6      963.70     1027.05      8.55 o 
   6  -7   6      255.07      246.65      6.60 o 
   7  -7   6       22.51       16.13      6.12 o 
   8  -7   6        6.10        8.22      6.23 o 
   9  -7   6     1236.94     1213.68    321.74 o 
  10  -7   6       25.25       16.74      6.74 o 
  11  -7   6       18.78       12.86      5.85 o 
  12  -7   6      103.57      115.22      9.39 o 
  13  -7   6        0.45        7.01     10.99 o 
  14  -7   6        0.61        4.16      8.61 o 
 -11  -6   6        0.57        2.67      8.21 o 
 -10  -6   6       24.94        7.04      6.93 o 
  -9  -6   6        0.07        5.44      6.70 o 
  -8  -6   6       18.52       18.57      4.46 o 
  -7  -6   6      247.20      236.35      7.82 o 
  -6  -6   6      172.75      226.75      6.75 o 
  -5  -6   6       95.96      106.47      4.58 o 
  -4  -6   6      109.22      120.20      3.80 o 
  -3  -6   6      188.14      201.41      6.52 o 
  -2  -6   6     1062.16     1064.88     12.14 o 
  -1  -6   6        1.15        4.23      4.25 o 
   0  -6   6      101.13      102.91      4.59 o 
   1  -6   6     1385.62     1463.64     21.85 o 
   2  -6   6      345.94      367.24      6.37 o 
   3  -6   6     3141.43     3119.09     40.82 o 
   4  -6   6      371.73      382.32      6.55 o 
   5  -6   6      237.32      234.54      6.05 o 
   6  -6   6      655.46      695.21      8.03 o 
   7  -6   6      568.87      537.83     48.11 o 
   8  -6   6       54.86       34.35     12.60 o 
   9  -6   6      410.78      411.55    109.44 o 
  10  -6   6       75.55       88.23      9.30 o 
  11  -6   6      118.59      117.21      6.50 o 
  12  -6   6       15.46       16.80      9.60 o 
  13  -6   6       96.11       74.12     10.13 o 
  14  -6   6        4.92       10.95     10.65 o 
 -12  -5   6      113.94      108.21      8.74 o 
 -11  -5   6       47.36       43.04      7.07 o 
 -10  -5   6      251.60      270.42      7.74 o 
  -9  -5   6      104.26       82.36      6.01 o 
  -8  -5   6       39.49       38.45      5.88 o 
  -7  -5   6      956.95     1091.27     15.02 o 
  -6  -5   6        0.45        2.21      4.39 o 
  -5  -5   6        5.50       11.53      4.19 o 
  -4  -5   6     1397.50     1438.46     16.05 o 
  -3  -5   6      331.69      313.12      5.23 o 
  -2  -5   6       75.66       67.20      4.47 o 
  -1  -5   6       17.46       13.84      3.58 o 
   0  -5   6        0.73        0.27      3.63 o 
   1  -5   6     5751.82     5919.93    123.50 o 
   2  -5   6     1377.20     1315.37     12.31 o 
   3  -5   6      394.78      407.22      9.54 o 
   4  -5   6      106.60      112.55      4.59 o 
   5  -5   6      143.34      157.72      6.42 o 
   6  -5   6        9.41       12.90      5.06 o 
   7  -5   6      199.36      192.63     30.93 o 
   8  -5   6      458.61      369.10    101.55 o 
   9  -5   6        0.18        4.19      7.54 o 
  10  -5   6      643.29      680.99     26.76 o 
  11  -5   6       10.62       16.31      7.37 o 
  12  -5   6        2.49        1.28      8.75 o 
  13  -5   6       57.29       45.21     10.08 o 
  14  -5   6        0.77       -1.65     10.61 o 
 -13  -4   6        0.10        7.81     11.40 o 
 -12  -4   6       26.89       24.77      8.21 o 
 -11  -4   6        1.32       -1.05      6.84 o 
 -10  -4   6        4.57       14.04      6.79 o 
  -9  -4   6       28.46       27.32      5.69 o 
  -8  -4   6        0.02        8.86      5.92 o 
  -7  -4   6       61.96       58.69      4.44 o 
  -6  -4   6      280.54      323.25      5.18 o 
  -5  -4   6      245.49      242.68      5.15 o 
  -4  -4   6     1936.26     2010.20     33.45 o 
  -3  -4   6       69.90       60.20      3.74 o 
  -2  -4   6      228.86      191.74      4.34 o 
  -1  -4   6     1511.38     1595.02     23.84 o 
   0  -4   6       40.00       36.69      3.93 o 
   1  -4   6     4796.57     4449.37    102.51 o 
   2  -4   6      131.52      128.84      6.03 o 
   3  -4   6      164.35      124.85      4.79 o 
   4  -4   6     3947.50     3865.65     45.86 o 
   5  -4   6      388.20      394.43      7.03 o 
   6  -4   6       14.27       32.89      5.59 o 
   7  -4   6      795.94      716.09     83.66 o 
   8  -4   6        0.59       -2.09      6.53 o 
   9  -4   6      932.83      954.02     18.16 o 
  10  -4   6       68.94       76.58      8.81 o 
  11  -4   6      617.54      624.45     16.91 o 
  12  -4   6       76.21       81.62     11.31 o 
  13  -4   6       39.40       30.97     10.09 o 
  14  -4   6       20.83       21.02     15.03 o 
 -13  -3   6       18.81       24.85      9.75 o 
 -12  -3   6      332.73      322.12      9.91 o 
 -11  -3   6      281.98      282.19      9.69 o 
 -10  -3   6        0.04        4.58      5.53 o 
  -9  -3   6     1382.85     1461.06     14.82 o 
  -8  -3   6      309.87      299.13      5.55 o 
  -7  -3   6       43.42       35.78      3.44 o 
  -6  -3   6     1620.05     1655.91     26.94 o 
  -5  -3   6      355.72      332.15      9.59 o 
  -4  -3   6        5.46        3.80      4.32 o 
  -3  -3   6       74.32       57.31      3.86 o 
  -2  -3   6      851.07      777.02     13.51 o 
  -1  -3   6     8554.02     8684.02    215.94 o 
   0  -3   6     5663.29     5755.45     66.07 o 
   1  -3   6     3204.18     2985.59     46.74 o 
   2  -3   6      334.69      387.02      6.64 o 
   3  -3   6       52.98       38.08      6.84 o 
   4  -3   6       78.32       72.42      6.90 o 
   5  -3   6      414.26      391.01     12.78 o 
   6  -3   6      817.78      812.88     16.30 o 
   7  -3   6        7.93        6.23      5.90 o 
   8  -3   6      812.74      864.78     13.43 o 
   9  -3   6       22.62       20.40      8.62 o 
  10  -3   6        3.22        1.83      8.71 o 
  11  -3   6      163.90      173.39     10.99 o 
  12  -3   6        2.46        3.24     10.96 o 
  13  -3   6      159.97      147.93     13.18 o 
 -13  -2   6        0.41        2.04     10.46 o 
 -12  -2   6       20.16       40.16      9.01 o 
 -11  -2   6      170.54      157.06      9.06 o 
 -10  -2   6        1.60        3.24      7.63 o 
  -9  -2   6        9.03       10.92      6.53 o 
  -8  -2   6      989.93     1088.67      9.34 o 
  -7  -2   6       94.02       92.02      5.06 o 
  -6  -2   6      320.99      352.74      6.25 o 
  -5  -2   6      735.67      742.90     11.36 o 
  -4  -2   6       44.37       42.35      5.24 o 
  -3  -2   6      614.56      703.87      7.75 o 
  -2  -2   6      105.12       92.31      5.32 o 
  -1  -2   6     2993.26     2813.79     71.84 o 
   0  -2   6       82.85       88.41      7.34 o 
   1  -2   6     1135.67     1112.14     15.88 o 
   2  -2   6     2399.34     2178.67     14.89 o 
   3  -2   6     1707.71     1936.55     14.32 o 
   4  -2   6      550.31      574.86     12.08 o 
   5  -2   6     1085.90     1082.29     22.20 o 
   6  -2   6      257.19      284.52      8.35 o 
   7  -2   6      418.67      405.69     14.42 o 
   8  -2   6     1131.13     1289.63     27.04 o 
   9  -2   6      631.01      637.76     12.14 o 
  10  -2   6       42.50       44.75      8.97 o 
  11  -2   6        3.02        1.89     10.13 o 
  12  -2   6      196.19      189.13      9.99 o 
  13  -2   6      133.85      139.70     14.73 o 
 -14  -1   6       90.48       79.98     12.76 o 
 -13  -1   6       58.62       67.97     11.05 o 
 -12  -1   6        0.04        2.83      8.87 o 
 -11  -1   6      867.35      921.92     25.36 o 
 -10  -1   6        0.15       -3.86      7.15 o 
  -9  -1   6      107.77      103.15      6.16 o 
  -8  -1   6     1560.07     1620.86     12.12 o 
  -7  -1   6      508.69      522.38     10.93 o 
  -6  -1   6        6.85        4.86      4.75 o 
  -5  -1   6     1293.11     1279.82     10.71 o 
  -4  -1   6      242.90      224.42      7.44 o 
  -3  -1   6     9169.65     9010.25    146.84 o 
  -2  -1   6     2499.84     2379.18     27.87 o 
  -1  -1   6     3238.59     3232.04     16.56 o 
   0  -1   6      724.63      654.35     22.72 o 
   1  -1   6     1921.88     1934.13     23.44 o 
   2  -1   6       29.99       43.54      7.08 o 
   3  -1   6      616.81      542.62     27.92 o 
   4  -1   6       63.27       73.52      5.85 o 
   5  -1   6      336.78      361.70      7.44 o 
   6  -1   6      863.88      827.76     46.08 o 
   7  -1   6       23.46       11.82      6.16 o 
   8  -1   6       12.28       14.48      7.04 o 
   9  -1   6      322.77      350.50      9.70 o 
  10  -1   6       65.20       67.11     12.50 o 
  11  -1   6        1.65        1.36      9.07 o 
  12  -1   6       54.23       52.90     10.21 o 
  13  -1   6        6.30        9.57     10.28 o 
 -14   0   6        7.13       13.76     15.53 o 
 -13   0   6        5.17        8.94     10.41 o 
 -12   0   6        7.26       11.01      9.95 o 
 -11   0   6        7.44        8.74      7.60 o 
 -10   0   6      157.26      214.59      7.11 o 
  -9   0   6       10.84       11.86      7.18 o 
  -8   0   6       26.21       37.03      4.85 o 
  -7   0   6      759.85      790.53     19.73 o 
  -6   0   6      110.53      110.20      5.43 o 
  -5   0   6       55.31       45.36      4.34 o 
  -4   0   6     1267.96     1375.52     12.56 o 
  -3   0   6     4189.64     3794.33     42.46 o 
  -2   0   6       14.31       37.05      7.09 o 
  -1   0   6       61.13       51.08      6.03 o 
   0   0   6     5140.31     4879.80    160.47 o 
   1   0   6        3.49        4.65      5.79 o 
   2   0   6        5.14       15.91      5.54 o 
   3   0   6     1200.34     1170.57     45.16 o 
   4   0   6      455.25      464.66     35.04 o 
   5   0   6     1400.61     1465.84     19.75 o 
   6   0   6      573.71      567.90      9.61 o 
   7   0   6      207.12      226.20      8.11 o 
   8   0   6      524.07      559.39      9.85 o 
   9   0   6      255.97      263.99      8.48 o 
  10   0   6      372.51      425.54     11.28 o 
  11   0   6      173.43      178.49     14.77 o 
  12   0   6       45.21       49.12      9.23 o 
 -13   1   6       35.32       40.84     13.42 o 
 -12   1   6      226.87      236.38     12.15 o 
 -11   1   6       61.08       51.82      7.87 o 
 -10   1   6      968.26     1058.13     28.96 o 
  -9   1   6      210.62      243.58      7.53 o 
  -8   1   6       73.40       68.82      5.12 o 
  -7   1   6      970.19     1037.24     12.62 o 
  -6   1   6        1.97        4.85      5.23 o 
  -5   1   6     6149.26     6422.26    142.42 o 
  -4   1   6       18.95       57.10      7.22 o 
  -3   1   6     1509.28     1504.66     39.33 o 
  -2   1   6     1608.33     1589.09     49.83 o 
  -1   1   6      706.27      704.90     10.07 o 
   0   1   6       92.66       91.13      5.46 o 
   1   1   6     3284.87     3268.67     33.67 o 
   2   1   6      213.93      186.11      6.03 o 
   3   1   6      399.96      379.04      8.30 o 
   4   1   6     1659.11     1780.86     12.58 o 
   5   1   6        5.49        7.62      7.84 o 
   6   1   6       20.20       28.72      4.99 o 
   7   1   6      237.43      249.41     16.78 o 
   8   1   6        1.62        5.90      7.11 o 
   9   1   6      151.30      148.80      9.19 o 
  10   1   6      122.89      123.07      8.86 o 
  11   1   6       86.50       84.03      9.13 o 
  12   1   6        4.27       -0.67      8.00 o 
 -12   2   6       94.96      127.24      9.78 o 
 -11   2   6      160.26      166.98      8.40 o 
 -10   2   6      263.69      287.99      8.73 o 
  -9   2   6      115.43      121.32      6.56 o 
  -8   2   6       11.23       10.91      5.44 o 
  -7   2   6      771.04      837.12     30.08 o 
  -6   2   6      104.17      115.24     10.58 o 
  -5   2   6      646.66      604.21      9.95 o 
  -4   2   6     1094.65     1133.78     11.59 o 
  -3   2   6      882.50     1091.78     11.31 o 
  -2   2   6     2948.60     2726.08     27.20 o 
  -1   2   6      607.05      634.74      8.58 o 
   0   2   6       71.38       49.36      6.86 o 
   1   2   6      775.51      692.22     14.63 o 
   2   2   6     1481.50     1573.70     14.15 o 
   3   2   6      273.68      283.06      6.84 o 
   4   2   6      808.50      752.40     16.41 o 
   5   2   6      786.80      834.00     14.77 o 
   6   2   6      506.89      516.48      9.49 o 
   7   2   6       35.27       52.48      7.18 o 
   8   2   6      315.41      334.64      8.96 o 
   9   2   6      607.50      642.41     10.97 o 
  10   2   6       14.95        3.93      8.18 o 
  11   2   6        4.83        6.44      9.17 o 
 -14   3   6       21.99       21.86     13.51 o 
 -13   3   6       49.09       50.50     10.80 o 
 -12   3   6      882.54      892.40     27.12 o 
 -11   3   6       14.05       10.16      7.85 o 
 -10   3   6       42.69       43.70      7.35 o 
  -9   3   6      215.65      234.75      7.87 o 
  -8   3   6       63.93       56.21      5.36 o 
  -7   3   6     3820.04     3895.02    243.84 o 
  -6   3   6     1638.71     1632.76     35.75 o 
  -5   3   6       10.98       26.35      5.52 o 
  -4   3   6      368.81      365.33      8.35 o 
  -3   3   6      593.55      640.32      9.39 o 
  -2   3   6      180.28      194.29      6.46 o 
  -1   3   6      630.01      611.79     24.05 o 
   0   3   6      854.35      894.35     14.45 o 
   1   3   6       46.31       46.97      5.46 o 
   2   3   6      365.78      338.47     11.21 o 
   3   3   6      102.87       90.31      5.65 o 
   4   3   6      111.87      119.52      6.56 o 
   5   3   6     1200.51     1426.73     12.05 o 
   6   3   6       30.72       40.96      7.45 o 
   7   3   6       75.86       71.33      7.36 o 
   8   3   6       15.98       19.23      8.38 o 
   9   3   6       34.00       31.99      8.73 o 
  10   3   6        1.81        0.34      9.03 o 
  11   3   6        1.95       -8.17      8.17 o 
 -15   4   6        0.19       -0.88     14.48 o 
 -14   4   6        0.54        3.99     10.33 o 
 -13   4   6       29.25       28.17      9.49 o 
 -12   4   6      357.03      377.42     12.55 o 
 -11   4   6      414.00      430.33     10.99 o 
 -10   4   6       38.97       37.07      7.01 o 
  -9   4   6       35.22       26.25      7.90 o 
  -8   4   6      759.52      615.19    216.75 o 
  -7   4   6      809.41      764.56     27.42 o 
  -6   4   6       13.59        7.62      7.76 o 
  -5   4   6      132.42      166.35      7.75 o 
  -4   4   6     3390.19     3565.55    108.77 o 
  -3   4   6      147.10      165.29      8.32 o 
  -2   4   6      212.58      224.66      7.27 o 
  -1   4   6      370.90      315.63      6.74 o 
   0   4   6        9.66        0.65      5.07 o 
   1   4   6      267.98      252.30      5.70 o 
   2   4   6      809.23      782.40     13.54 o 
   3   4   6      141.02      148.46      5.69 o 
   4   4   6      527.67      528.42     13.86 o 
   5   4   6      324.67      330.68     10.70 o 
   6   4   6      207.19      213.22     13.85 o 
   7   4   6      372.80      370.42     21.22 o 
   8   4   6       54.23       57.24      8.54 o 
   9   4   6        0.16        1.78      8.25 o 
  10   4   6      142.56      148.21     12.89 o 
 -15   5   6        3.23        0.77     10.42 o 
 -14   5   6       94.81       85.45      9.98 o 
 -13   5   6       22.56       30.03      9.13 o 
 -12   5   6        4.06       -0.31      7.68 o 
 -11   5   6      126.69      130.81      8.78 o 
 -10   5   6      116.77       93.90     28.74 o 
  -9   5   6      145.58      126.43     77.10 o 
  -8   5   6        1.43        3.20      8.15 o 
  -7   5   6      685.92      675.46     36.10 o 
  -6   5   6      757.17      813.02      9.96 o 
  -5   5   6      191.64      175.99      5.58 o 
  -4   5   6       38.25       33.33      5.24 o 
  -3   5   6      599.61      627.70      8.29 o 
  -2   5   6      716.66      761.28     21.04 o 
  -1   5   6       74.16       72.95      5.41 o 
   0   5   6      130.72       98.17      5.54 o 
   1   5   6      393.95      350.31      6.04 o 
   2   5   6       62.33       74.42      7.18 o 
   3   5   6      855.34     1018.88     10.60 o 
   4   5   6       12.37        8.72      6.07 o 
   5   5   6      170.51      177.76     12.71 o 
   6   5   6       68.62       64.57      6.26 o 
   7   5   6       32.78       42.02      6.90 o 
   8   5   6       13.73       18.08      8.35 o 
   9   5   6        4.42       15.00     10.15 o 
  10   5   6        5.52       12.52     13.32 o 
 -15   6   6        1.19        1.55     10.23 o 
 -14   6   6        5.83       -4.03      8.46 o 
 -13   6   6        5.94        3.11      8.48 o 
 -12   6   6       18.35       29.17      8.83 o 
 -11   6   6      200.07      187.87     53.32 o 
 -10   6   6      313.38      269.32    166.04 o 
  -9   6   6       70.40       56.22     33.23 o 
  -8   6   6      296.03      328.36     12.97 o 
  -7   6   6      437.54      451.18      9.50 o 
  -6   6   6     1171.84     1171.75     21.41 o 
  -5   6   6      163.83      163.53      6.92 o 
  -4   6   6      119.10       99.39      6.60 o 
  -3   6   6      455.69      444.99      7.90 o 
  -2   6   6        3.88        9.96      5.00 o 
  -1   6   6       91.47       88.49      7.15 o 
   0   6   6      650.33      627.70     24.03 o 
   1   6   6       94.00       98.56      5.37 o 
   2   6   6      323.91      316.44     11.15 o 
   3   6   6      465.65      492.39      7.81 o 
   4   6   6       57.07       61.44      5.26 o 
   5   6   6      484.70      487.43     30.75 o 
   6   6   6       30.18       37.25      8.40 o 
   7   6   6       11.48        8.89      6.89 o 
   8   6   6      264.84      282.61     22.91 o 
   9   6   6        7.50        9.29      7.09 o 
 -14   7   6        0.28        1.82      9.18 o 
 -13   7   6       63.39       62.91      7.67 o 
 -12   7   6      133.38      126.99     16.84 o 
 -11   7   6      301.64      279.73    169.72 o 
 -10   7   6      365.85      336.61    197.19 o 
  -9   7   6       31.92       28.38      7.96 o 
  -8   7   6      430.44      443.60     22.96 o 
  -7   7   6       16.67        9.94      7.59 o 
  -6   7   6      149.35      162.09      8.20 o 
  -5   7   6      259.89      264.00     14.61 o 
  -4   7   6      139.97      130.03      6.92 o 
  -3   7   6       38.48       44.70      9.33 o 
  -2   7   6     1120.84     1154.34     46.85 o 
  -1   7   6       17.82       12.23      6.24 o 
   0   7   6       12.40        9.76      7.47 o 
   1   7   6      165.24      186.14      6.69 o 
   2   7   6       12.82       10.03      7.05 o 
   3   7   6       52.26       56.08      9.12 o 
   4   7   6      171.32      163.13      5.82 o 
   5   7   6       64.75       57.40      8.65 o 
   6   7   6        4.79       11.40      8.61 o 
   7   7   6      113.74      130.34     16.16 o 
   8   7   6       78.69       45.06      9.08 o 
 -14   8   6        5.19        9.52      8.42 o 
 -13   8   6       25.59       26.10      8.44 o 
 -12   8   6       61.02       44.78     20.88 o 
 -11   8   6       65.31       41.40     35.01 o 
 -10   8   6       16.11        5.42      7.10 o 
  -9   8   6        0.53        0.06      7.74 o 
  -8   8   6     1453.53     1438.93     61.79 o 
  -7   8   6      341.21      334.17      8.80 o 
  -6   8   6      148.74      128.78      6.82 o 
  -5   8   6       11.93       12.08      6.11 o 
  -4   8   6      103.42      104.31     12.48 o 
  -3   8   6       64.12       70.40      6.28 o 
  -2   8   6      849.74      896.63      9.03 o 
  -1   8   6       17.34       31.47      7.21 o 
   0   8   6      476.46      495.54      7.84 o 
   1   8   6      234.02      233.35      7.90 o 
   2   8   6       13.10       17.46      6.94 o 
   3   8   6      512.48      520.42     13.51 o 
   4   8   6       18.30       27.60      9.95 o 
   5   8   6        6.94        2.35      5.90 o 
   6   8   6      352.67      355.27     20.56 o 
   7   8   6       37.02       24.88      7.37 o 
 -14   9   6       42.54       17.00     11.97 o 
 -13   9   6      209.35      166.88     31.75 o 
 -12   9   6        7.25        3.08      8.40 o 
 -11   9   6       23.80       19.45     20.08 o 
 -10   9   6       60.48       65.20      8.61 o 
  -9   9   6       76.61       91.55      8.47 o 
  -8   9   6      114.05      109.92      7.69 o 
  -7   9   6      525.77      531.97     13.41 o 
  -6   9   6       90.81       87.74      7.43 o 
  -5   9   6       72.07       85.99      7.39 o 
  -4   9   6        7.33        3.22      7.20 o 
  -3   9   6      125.19      121.89      6.40 o 
  -2   9   6       92.71      100.59      7.44 o 
  -1   9   6      482.13      520.53      8.89 o 
   0   9   6        1.72        1.04      5.94 o 
   1   9   6      156.53      146.41      9.47 o 
   2   9   6      194.96      196.89     15.07 o 
   3   9   6       59.28       49.16      8.47 o 
   4   9   6       13.89       11.28     11.14 o 
   5   9   6       47.54       40.62      8.62 o 
   6   9   6       26.95       18.27      8.61 o 
 -13  10   6        5.71        3.40     11.05 o 
 -12  10   6       38.22       32.24     14.48 o 
 -11  10   6        0.48       -0.20      7.94 o 
 -10  10   6      197.29      194.54     10.24 o 
  -9  10   6       81.53       92.20      8.85 o 
  -8  10   6       61.90       72.27     10.35 o 
  -7  10   6       59.72       73.52      8.25 o 
  -6  10   6       24.43       32.73      9.46 o 
  -5  10   6        2.96        3.12      5.76 o 
  -4  10   6       70.16       83.74      7.49 o 
  -3  10   6      106.58      119.72     10.47 o 
  -2  10   6        0.31       -2.58      7.01 o 
  -1  10   6      237.93      242.79      9.19 o 
   0  10   6       25.74       14.12      8.47 o 
   1  10   6      285.21      295.16     16.95 o 
   2  10   6        0.24       11.44     10.01 o 
   3  10   6        4.46       18.19     18.44 o 
   4  10   6      139.46      135.21      9.01 o 
 -12  11   6       27.60       16.78      8.08 o 
 -11  11   6        3.03        5.44      8.16 o 
 -10  11   6        8.88       10.85     10.00 o 
  -9  11   6       18.68       16.01     11.10 o 
  -8  11   6        4.94        8.78      8.78 o 
  -7  11   6        0.40        2.42      8.38 o 
  -6  11   6      200.48      215.57      9.18 o 
  -5  11   6       33.70       23.87      8.56 o 
  -4  11   6       50.83       34.93      8.72 o 
  -3  11   6      209.39      226.26     25.94 o 
  -2  11   6       87.40       88.96     15.17 o 
  -1  11   6       24.57       26.30      6.98 o 
   0  11   6       97.62       89.64      7.28 o 
   1  11   6      116.89      105.55     16.22 o 
   2  11   6        1.60       10.61      7.08 o 
   3  11   6       26.54       34.60      8.41 o 
 -11  12   6       92.89       97.43      9.86 o 
 -10  12   6       72.28       73.02      8.47 o 
  -9  12   6        0.60        9.93      8.16 o 
  -8  12   6        3.88       -4.64     10.09 o 
  -7  12   6        4.09        1.93      7.99 o 
  -6  12   6       71.06       66.05     10.66 o 
  -5  12   6       17.95       21.13      6.79 o 
  -4  12   6       23.51       22.77      8.48 o 
  -3  12   6      228.45      223.61     10.81 o 
  -2  12   6        3.92      -10.20     10.20 o 
  -1  12   6       54.08       53.15     20.13 o 
   0  12   6       24.91       30.51     13.63 o 
   1  12   6        0.21        7.82     10.40 o 
  -9  13   6       18.38       16.62      8.04 o 
  -8  13   6        1.21       -0.38      6.35 o 
  -7  13   6       18.41       18.33     10.11 o 
  -6  13   6       14.60        4.17     10.09 o 
  -5  13   6      138.88      133.98     10.55 o 
  -4  13   6       16.84        3.57      8.42 o 
  -3  13   6       86.23       67.19      8.72 o 
  -2  13   6       39.61       27.75     13.72 o 
   1 -15   7        1.41      -12.62     12.62 o 
   2 -15   7       70.09       47.90      8.36 o 
   3 -15   7        9.55       12.24      7.18 o 
   4 -15   7        2.21        9.31      6.22 o 
   5 -15   7        4.68        2.44      6.30 o 
   6 -15   7        6.07        7.94      8.10 o 
   7 -15   7       47.19       31.68      8.29 o 
  -2 -14   7        3.40        9.14      8.13 o 
  -1 -14   7       56.98       72.44     15.89 o 
   0 -14   7       55.65       50.76      7.29 o 
   1 -14   7       38.81       34.17      8.33 o 
   2 -14   7      173.87      158.21     20.87 o 
   3 -14   7       59.40       54.50      7.08 o 
   4 -14   7       12.78        9.80      6.93 o 
   5 -14   7        9.22        1.75      6.23 o 
   6 -14   7        0.17       -3.93      7.08 o 
   7 -14   7      168.73      175.19      8.78 o 
   8 -14   7       51.24       55.23      8.40 o 
   9 -14   7       79.45       61.34      8.93 o 
  -4 -13   7        3.94        0.33     10.16 o 
  -3 -13   7       88.06       81.65      8.49 o 
  -2 -13   7       18.34        7.05      5.86 o 
  -1 -13   7       80.55       75.73      6.37 o 
   0 -13   7        0.43       11.16      6.72 o 
   1 -13   7       65.40       64.35      5.47 o 
   2 -13   7       13.48       25.92      6.90 o 
   3 -13   7        7.19       17.48      6.74 o 
   4 -13   7       38.52       47.47      6.00 o 
   5 -13   7      289.33      299.01      7.77 o 
   6 -13   7       85.74       92.42      7.14 o 
   7 -13   7       14.84       17.03      6.91 o 
   8 -13   7        4.50        3.79      5.95 o 
   9 -13   7        0.13       -4.14      7.75 o 
  10 -13   7       35.19       32.00     10.87 o 
  11 -13   7       72.35       72.47     12.82 o 
  -5 -12   7       61.56       36.63      9.16 o 
  -4 -12   7       57.40       57.22      8.70 o 
  -3 -12   7      157.71      164.01     14.30 o 
  -2 -12   7        0.49       -2.59      5.25 o 
  -1 -12   7       31.43       25.40      7.26 o 
   0 -12   7      224.02      245.31      7.40 o 
   1 -12   7       45.04       49.91      6.30 o 
   2 -12   7       16.94       29.41      4.86 o 
   3 -12   7       63.24       67.50      8.83 o 
   4 -12   7        8.67        9.25      5.68 o 
   5 -12   7      458.85      459.51      7.11 o 
   6 -12   7      102.56      102.18      8.72 o 
   7 -12   7      240.24      244.95      7.63 o 
   8 -12   7       70.32       79.70      6.93 o 
   9 -12   7        1.19        5.98      7.27 o 
  10 -12   7        0.27       -3.10      8.16 o 
  11 -12   7       57.11       42.16     12.39 o 
  -7 -11   7        0.82       -5.07      7.14 o 
  -6 -11   7        2.00        1.89      8.17 o 
  -5 -11   7      123.40      112.04      6.27 o 
  -4 -11   7       71.18       80.19      7.48 o 
  -3 -11   7      157.69      173.56      7.55 o 
  -2 -11   7       78.45       71.75      4.66 o 
  -1 -11   7       17.64       14.89      4.93 o 
   0 -11   7        0.56        2.69      4.32 o 
   1 -11   7        0.89        1.15      4.41 o 
   2 -11   7      136.59      166.84      6.20 o 
   3 -11   7      102.29      124.14      6.17 o 
   4 -11   7     1095.81     1174.66     23.34 o 
   5 -11   7        4.39        0.52      5.88 o 
   6 -11   7      193.15      197.57     12.71 o 
   7 -11   7      123.26       96.01      6.19 o 
   8 -11   7       77.35       73.42      5.66 o 
   9 -11   7      204.29      177.36     19.64 o 
  10 -11   7        1.43        8.52      7.70 o 
  11 -11   7        1.86        0.36      6.81 o 
  12 -11   7      116.66       82.37     31.11 o 
  -8 -10   7      166.96      158.26      8.77 o 
  -7 -10   7        9.91        4.42      6.33 o 
  -6 -10   7       61.05       75.04      6.07 o 
  -5 -10   7      125.69      157.57      7.11 o 
  -4 -10   7       44.94       36.05      5.44 o 
  -3 -10   7       38.97       35.89     12.22 o 
  -2 -10   7      293.32      365.58      7.28 o 
  -1 -10   7      885.91      867.64     13.77 o 
   0 -10   7        1.16        0.57      4.47 o 
   1 -10   7       95.97      109.06      5.15 o 
   2 -10   7       70.49       86.19      5.15 o 
   3 -10   7      601.13      638.76      6.56 o 
   4 -10   7      130.82      125.10      5.49 o 
   5 -10   7     1314.13     1368.40     21.79 o 
   6 -10   7      410.93      422.73      9.52 o 
   7 -10   7      153.66      156.78     10.07 o 
   8 -10   7        2.30       -2.58      5.15 o 
   9 -10   7       60.95       57.01      5.81 o 
  10 -10   7        1.18        4.06      6.86 o 
  11 -10   7        1.96       -0.54      7.70 o 
  12 -10   7        6.25        9.47      7.05 o 
  13 -10   7       84.67       70.86      7.39 o 
  -9  -9   7       31.69       25.70      7.26 o 
  -8  -9   7        1.38        8.29      6.45 o 
  -7  -9   7        0.79        2.28      6.79 o 
  -6  -9   7      137.39      158.57      7.94 o 
  -5  -9   7      113.84      110.89      5.87 o 
  -4  -9   7       18.83       14.07      5.40 o 
  -3  -9   7       89.45       93.23      7.66 o 
  -2  -9   7       17.36       21.38      5.87 o 
  -1  -9   7        0.50        8.77      4.14 o 
   0  -9   7       21.01       32.44      5.16 o 
   1  -9   7      677.67      733.75     10.58 o 
   2  -9   7      625.45      666.05     12.90 o 
   3  -9   7       11.80       15.74      4.35 o 
   4  -9   7      118.51      126.56      5.54 o 
   5  -9   7      287.30      276.67      6.03 o 
   6  -9   7      296.51      303.42      7.14 o 
   7  -9   7      895.68      892.79      8.89 o 
   8  -9   7        3.08        6.28      5.72 o 
   9  -9   7       62.78       44.98      8.29 o 
  10  -9   7       36.91       24.73     11.23 o 
  11  -9   7        0.04       -2.94      7.99 o 
  12  -9   7        0.56       -4.80      6.99 o 
  13  -9   7      162.77      144.12      7.66 o 
 -10  -8   7      150.37      139.53      8.82 o 
  -9  -8   7       39.33       37.95     10.85 o 
  -8  -8   7      102.25      111.85      7.28 o 
  -7  -8   7      405.58      457.32      8.81 o 
  -6  -8   7      121.96       91.71      6.00 o 
  -5  -8   7       70.38       67.03      5.92 o 
  -4  -8   7      552.75      624.71     19.30 o 
  -3  -8   7       76.85       70.97      4.32 o 
  -2  -8   7        3.28        4.77      5.19 o 
  -1  -8   7      179.51      198.14      4.74 o 
   0  -8   7      380.83      402.59      9.77 o 
   1  -8   7     1884.97     1799.55     43.58 o 
   2  -8   7      946.94      905.97     17.65 o 
   3  -8   7     1037.26     1024.73     24.85 o 
   4  -8   7      760.67      795.86      9.61 o 
   5  -8   7      462.17      436.21     10.07 o 
   6  -8   7      122.64      132.51      6.54 o 
   7  -8   7      469.62      504.20     10.82 o 
   8  -8   7       12.11       28.96      6.31 o 
   9  -8   7        2.09        0.19      5.37 o 
  10  -8   7        0.57        2.14      6.66 o 
  11  -8   7      103.29       91.00     14.48 o 
  12  -8   7        3.88        8.10      7.40 o 
  13  -8   7        6.66        5.09      8.65 o 
 -11  -7   7       29.65       21.24      9.74 o 
 -10  -7   7        0.07        3.58      8.21 o 
  -9  -7   7       18.27       23.33      5.31 o 
  -8  -7   7       80.68       96.25      7.25 o 
  -7  -7   7      119.53      107.55      4.69 o 
  -6  -7   7      269.57      269.91     10.47 o 
  -5  -7   7       89.47       87.31      5.54 o 
  -4  -7   7        1.04        6.68      4.23 o 
  -3  -7   7      212.66      195.28      6.42 o 
  -2  -7   7      322.98      317.62     10.37 o 
  -1  -7   7      450.02      493.88      8.82 o 
   0  -7   7      764.97      751.88     16.42 o 
   1  -7   7       38.41       38.89      4.43 o 
   2  -7   7      131.15      140.43      5.42 o 
   3  -7   7       83.46       84.28      5.13 o 
   4  -7   7      700.28      701.42     13.20 o 
   5  -7   7       27.39       37.78      4.45 o 
   6  -7   7      838.13      825.05      8.38 o 
   7  -7   7      106.39      103.64      6.53 o 
   8  -7   7      512.97      471.40    117.36 o 
   9  -7   7       55.77       42.65     17.89 o 
  10  -7   7        8.00       10.68      6.59 o 
  11  -7   7      242.68      242.60     15.17 o 
  12  -7   7      114.81      104.23      9.24 o 
  13  -7   7        4.55       -4.14      8.96 o 
 -11  -6   7        0.48       -0.43      8.17 o 
 -10  -6   7       10.48       13.94      6.87 o 
  -9  -6   7      369.03      415.20     16.61 o 
  -8  -6   7       48.95       40.24      5.00 o 
  -7  -6   7       95.58       93.47      4.81 o 
  -6  -6   7     1078.99     1197.97     19.17 o 
  -5  -6   7      206.05      200.53      4.78 o 
  -4  -6   7      120.27       94.66      4.42 o 
  -3  -6   7       90.41      101.79      3.49 o 
  -2  -6   7       80.91       69.90      3.69 o 
  -1  -6   7     2084.64     1956.78     30.08 o 
   0  -6   7      990.47      892.04     20.66 o 
   1  -6   7     1333.50     1278.16     17.91 o 
   2  -6   7     4149.53     4160.89     41.31 o 
   3  -6   7      974.80     1012.89      7.91 o 
   4  -6   7        2.66        9.29      4.36 o 
   5  -6   7      594.97      573.13     10.41 o 
   6  -6   7        7.50        2.95      4.96 o 
   7  -6   7      291.27      279.58     32.90 o 
   8  -6   7       37.52       19.52     10.01 o 
   9  -6   7      918.91      863.47    228.07 o 
  10  -6   7       61.36       72.05      9.81 o 
  11  -6   7      118.11      116.30     12.70 o 
  12  -6   7        1.87       -2.14      8.68 o 
  13  -6   7       31.86       30.69     10.94 o 
 -12  -5   7        6.23        9.43     10.90 o 
 -11  -5   7       96.17       89.63      7.92 o 
 -10  -5   7        1.14       -6.95      6.95 o 
  -9  -5   7      142.52      128.39      6.10 o 
  -8  -5   7      353.86      336.76      9.92 o 
  -7  -5   7      171.55      180.43      5.68 o 
  -6  -5   7       17.84       17.35      4.68 o 
  -5  -5   7      148.61      137.12      4.48 o 
  -4  -5   7       19.53       24.14      4.22 o 
  -3  -5   7      881.21      881.81     11.20 o 
  -2  -5   7     2248.73     2370.48     38.81 o 
  -1  -5   7       37.72       51.28      3.26 o 
   0  -5   7      258.44      262.56      5.22 o 
   1  -5   7      603.97      640.45      7.27 o 
   2  -5   7      923.16      906.65     15.51 o 
   3  -5   7       12.60       22.05      5.17 o 
   4  -5   7      651.80      610.12     18.67 o 
   5  -5   7      256.86      287.48      5.86 o 
   6  -5   7      601.84      612.21     16.98 o 
   7  -5   7      100.91       96.74     18.21 o 
   8  -5   7        2.06        1.84      5.41 o 
   9  -5   7      599.49      533.99    117.37 o 
  10  -5   7      139.53      133.60      8.04 o 
  11  -5   7      110.11       99.34     11.48 o 
  12  -5   7       83.77       93.17      9.28 o 
  13  -5   7       69.36       57.64     10.15 o 
 -13  -4   7        6.39       13.02     16.24 o 
 -12  -4   7        2.93        8.71      9.93 o 
 -11  -4   7      211.39      252.51     15.97 o 
 -10  -4   7       15.02       19.25      7.40 o 
  -9  -4   7       41.78       40.39      5.91 o 
  -8  -4   7      484.23      564.29      8.42 o 
  -7  -4   7      498.81      544.30      7.99 o 
  -6  -4   7       61.93       52.39      4.27 o 
  -5  -4   7        4.03       12.58      4.20 o 
  -4  -4   7       10.09        9.56      4.25 o 
  -3  -4   7     1841.24     1775.56     22.28 o 
  -2  -4   7      415.00      352.23      8.68 o 
  -1  -4   7     3371.71     3146.07     67.93 o 
   0  -4   7     2607.86     2495.12     58.74 o 
   1  -4   7      205.62      271.98      6.39 o 
   2  -4   7      567.28      624.59      9.67 o 
   3  -4   7      814.57      751.25     12.81 o 
   4  -4   7      479.54      472.52      6.66 o 
   5  -4   7       16.71        5.54      5.11 o 
   6  -4   7      775.15      665.49     28.56 o 
   7  -4   7     1306.37     1147.28    185.19 o 
   8  -4   7       22.24        9.52      6.15 o 
   9  -4   7        7.54       10.51      6.49 o 
  10  -4   7      123.48      134.85      8.02 o 
  11  -4   7       47.80       52.70      9.58 o 
  12  -4   7      110.79       93.45     12.32 o 
  13  -4   7       43.76       40.84      9.90 o 
 -13  -3   7       72.24       67.40     10.88 o 
 -12  -3   7       47.75       71.76      9.41 o 
 -11  -3   7      171.46      165.89      9.23 o 
 -10  -3   7      474.29      468.76     11.44 o 
  -9  -3   7      155.21      157.00      6.19 o 
  -8  -3   7       34.32       37.49      5.77 o 
  -7  -3   7        6.09        6.05      4.06 o 
  -6  -3   7        9.84       11.69      4.22 o 
  -5  -3   7      764.80      795.53     17.28 o 
  -4  -3   7      843.84      839.52     15.88 o 
  -3  -3   7        4.52       17.53      4.01 o 
  -2  -3   7      238.56      284.03     15.03 o 
  -1  -3   7     3652.66     3687.16     78.65 o 
   0  -3   7     2289.48     2185.42     46.29 o 
   1  -3   7        2.23        1.72      5.31 o 
   2  -3   7      382.53      497.34      8.81 o 
   3  -3   7        1.38        6.76      6.54 o 
   4  -3   7      341.26      348.99      8.09 o 
   5  -3   7        2.34        3.64      6.30 o 
   6  -3   7       77.02       81.56      6.72 o 
   7  -3   7      834.71      864.90     35.60 o 
   8  -3   7      137.33      128.55      8.74 o 
   9  -3   7       68.01       75.10      8.09 o 
  10  -3   7       30.28       36.00      7.85 o 
  11  -3   7      227.63      258.84     10.12 o 
  12  -3   7      132.02      121.78     10.88 o 
  13  -3   7      112.76       95.14     11.83 o 
 -13  -2   7      108.83      114.69     12.58 o 
 -12  -2   7       21.84       17.74      8.25 o 
 -11  -2   7        0.05        3.96      8.39 o 
 -10  -2   7      208.16      246.87      6.67 o 
  -9  -2   7      406.35      425.04      7.26 o 
  -8  -2   7        4.10        3.76      5.74 o 
  -7  -2   7       12.81        6.65      4.64 o 
  -6  -2   7      456.40      423.47      6.52 o 
  -5  -2   7     2402.16     2264.52     11.23 o 
  -4  -2   7      545.03      483.05     16.18 o 
  -3  -2   7      970.05      845.39     18.43 o 
  -2  -2   7     3938.34     3684.14     65.71 o 
  -1  -2   7      995.45      916.35     31.37 o 
   0  -2   7        0.28       -3.26      6.67 o 
   1  -2   7     1525.23     1480.37     28.87 o 
   2  -2   7      117.17      188.37      7.64 o 
   3  -2   7      674.57      715.23     11.66 o 
   4  -2   7      399.42      299.16      7.97 o 
   5  -2   7      709.76      734.82     33.89 o 
   6  -2   7      209.57      223.19      7.61 o 
   7  -2   7      494.55      510.46     13.41 o 
   8  -2   7      185.08      217.26      8.40 o 
   9  -2   7       18.99       19.86      7.08 o 
  10  -2   7       31.73       23.33      9.39 o 
  11  -2   7        5.51        2.82      9.16 o 
  12  -2   7       74.13       81.24     12.89 o 
  13  -2   7       50.27       41.21     10.40 o 
 -14  -1   7        6.01       10.20     11.85 o 
 -13  -1   7       84.57       86.52     11.23 o 
 -12  -1   7      455.78      444.02     10.82 o 
 -11  -1   7       91.68      105.76      9.24 o 
 -10  -1   7        4.51        7.24      5.50 o 
  -9  -1   7       10.60       11.68      5.68 o 
  -8  -1   7       70.99       71.36      4.93 o 
  -7  -1   7      365.13      392.67      6.45 o 
  -6  -1   7       33.98       45.49      4.04 o 
  -5  -1   7       40.06       32.07      5.26 o 
  -4  -1   7      336.64      366.20      8.00 o 
  -3  -1   7     1569.46     1679.92     25.07 o 
  -2  -1   7     2672.48     2463.32     82.42 o 
  -1  -1   7      962.46     1046.00     25.35 o 
   0  -1   7       39.46       30.48      5.03 o 
   1  -1   7     3780.66     3851.48     17.64 o 
   2  -1   7      853.87      941.18     66.37 o 
   3  -1   7      135.85      147.06      7.31 o 
   4  -1   7        6.19        8.08      5.18 o 
   5  -1   7      661.85      747.83     10.84 o 
   6  -1   7      856.32      816.87      9.99 o 
   7  -1   7       61.26       54.62      7.41 o 
   8  -1   7      443.22      436.04      9.33 o 
   9  -1   7     1104.85     1197.21     13.27 o 
  10  -1   7       36.96       37.00      8.44 o 
  11  -1   7       15.85       21.40     10.19 o 
  12  -1   7      123.76      131.66     12.04 o 
 -14   0   7        4.12       -1.09     12.78 o 
 -13   0   7       63.83       64.71     10.48 o 
 -12   0   7      373.98      417.98     13.32 o 
 -11   0   7       51.31       53.47      6.14 o 
 -10   0   7       15.78       12.97      5.53 o 
  -9   0   7      221.67      234.87      7.08 o 
  -8   0   7       35.49       30.65      4.84 o 
  -7   0   7      673.35      657.14     26.84 o 
  -6   0   7        2.58        3.63      3.83 o 
  -5   0   7       39.41       52.86      4.74 o 
  -4   0   7     3375.67     3493.49     57.38 o 
  -3   0   7     1998.62     2109.63     82.43 o 
  -2   0   7       65.57       54.15      5.76 o 
  -1   0   7     1145.71     1138.85     11.07 o 
   0   0   7      393.18      405.08      8.44 o 
   1   0   7       15.15        8.09      6.86 o 
   2   0   7      277.05      240.97      7.72 o 
   3   0   7     3028.22     3219.39     27.83 o 
   4   0   7       54.26       52.17      6.51 o 
   5   0   7       19.61       17.48      6.38 o 
   6   0   7      169.19      175.92      6.89 o 
   7   0   7      288.14      299.03     12.69 o 
   8   0   7      879.66      875.78     10.93 o 
   9   0   7        8.75       11.79      6.90 o 
  10   0   7      159.68      178.70     10.29 o 
  11   0   7       62.79       60.11      8.65 o 
  12   0   7       31.60       33.04      9.91 o 
 -14   1   7      452.10      412.22     39.43 o 
 -13   1   7        0.26        3.87     11.07 o 
 -12   1   7       58.97       64.01      8.64 o 
 -11   1   7        4.20        3.74      6.90 o 
 -10   1   7       72.88       85.86      6.42 o 
  -9   1   7      562.65      641.98     16.09 o 
  -8   1   7      591.57      581.16      9.18 o 
  -7   1   7      153.56      167.15      6.99 o 
  -6   1   7        1.75        4.06      5.13 o 
  -5   1   7       15.92       27.47      6.72 o 
  -4   1   7     1402.71     1402.09     31.13 o 
  -3   1   7       11.47       16.01      9.17 o 
  -2   1   7     1448.76     1494.14     16.23 o 
  -1   1   7     1673.54     1818.81     12.84 o 
   0   1   7        1.57        3.00      5.57 o 
   1   1   7        0.19       -5.48      5.48 o 
   2   1   7       70.73       81.57      6.86 o 
   3   1   7     1841.15     2089.10     36.01 o 
   4   1   7      555.90      532.73      8.58 o 
   5   1   7       15.35       18.13      6.11 o 
   6   1   7       89.03       76.37      7.83 o 
   7   1   7      951.81     1024.66     11.17 o 
   8   1   7       90.57       90.28      7.26 o 
   9   1   7       11.25       16.31      8.26 o 
  10   1   7      117.84      116.83      9.18 o 
  11   1   7       10.67       13.28     10.00 o 
  12   1   7        1.69        8.36      9.74 o 
 -13   2   7      112.86      119.28     11.66 o 
 -12   2   7       16.45       10.49      8.11 o 
 -11   2   7       55.70       56.05      6.33 o 
 -10   2   7      171.49      171.26      7.29 o 
  -9   2   7      534.37      527.38     13.95 o 
  -8   2   7      348.79      346.98     12.09 o 
  -7   2   7      301.83      274.82     14.88 o 
  -6   2   7     3167.34     3299.04     74.59 o 
  -5   2   7      744.05      772.53     13.67 o 
  -4   2   7       89.26       90.00     10.67 o 
  -3   2   7      922.23      802.90      9.16 o 
  -2   2   7     1077.63     1049.96     17.79 o 
  -1   2   7      168.80      149.29      7.26 o 
   0   2   7      673.08      598.39     10.64 o 
   1   2   7     1113.65     1163.94     11.09 o 
   2   2   7       25.17       13.14      4.50 o 
   3   2   7      383.97      409.72      7.98 o 
   4   2   7       26.39       37.28      6.28 o 
   5   2   7       39.91       37.41      4.46 o 
   6   2   7      326.67      330.07      8.83 o 
   7   2   7        1.34        5.78      5.74 o 
   8   2   7       29.72       21.25      7.97 o 
   9   2   7       40.68       29.89      8.54 o 
  10   2   7      105.58      101.29      7.58 o 
  11   2   7      138.34      113.96     10.83 o 
 -14   3   7        0.47       -1.46     12.14 o 
 -13   3   7       25.92       26.34     11.30 o 
 -12   3   7       35.16       31.77      9.52 o 
 -11   3   7        3.63        5.82      6.77 o 
 -10   3   7        0.82        2.01      6.82 o 
  -9   3   7      195.85      169.38     16.45 o 
  -8   3   7      132.68      116.99     22.77 o 
  -7   3   7      310.08      305.85     12.04 o 
  -6   3   7      610.88      562.33      9.19 o 
  -5   3   7       13.17        5.71      5.36 o 
  -4   3   7     1244.02     1290.13     11.18 o 
  -3   3   7      118.41      107.66      7.03 o 
  -2   3   7       42.53       71.83      6.73 o 
  -1   3   7      400.71      400.14     25.06 o 
   0   3   7        3.88        3.99      6.30 o 
   1   3   7      650.99      822.28      9.12 o 
   2   3   7     1191.45     1155.99     40.09 o 
   3   3   7        7.35        4.58      5.03 o 
   4   3   7      208.95      184.20      5.91 o 
   5   3   7     1099.63     1230.69     45.26 o 
   6   3   7       61.19       67.67      6.22 o 
   7   3   7       61.78       71.81      7.43 o 
   8   3   7      124.84      124.95      7.61 o 
   9   3   7       34.43       33.85      7.03 o 
  10   3   7        8.26       15.21     10.03 o 
  11   3   7       68.13       54.02     21.94 o 
 -15   4   7        0.06       -0.18     11.95 o 
 -14   4   7        6.04        5.71     10.38 o 
 -13   4   7      121.12      125.59      9.82 o 
 -12   4   7       41.35       37.11      9.18 o 
 -11   4   7       75.14       79.91      8.04 o 
 -10   4   7       41.98       27.70      6.88 o 
  -9   4   7      220.78      218.24    108.63 o 
  -8   4   7      830.46      680.27    202.02 o 
  -7   4   7      369.13      383.32     20.15 o 
  -6   4   7        4.88        3.60      6.39 o 
  -5   4   7     1470.60     1511.34     11.88 o 
  -4   4   7      292.44      268.43      7.58 o 
  -3   4   7      161.42      140.43      5.90 o 
  -2   4   7      774.00      687.39      8.81 o 
  -1   4   7        9.11       16.62      5.12 o 
   0   4   7       18.00       20.69      5.11 o 
   1   4   7      506.15      515.87     20.47 o 
   2   4   7        7.88        8.29      4.92 o 
   3   4   7      191.38      208.19      6.91 o 
   4   4   7      767.69      828.12     11.61 o 
   5   4   7       14.85       19.60      5.90 o 
   6   4   7       92.82       89.78      6.29 o 
   7   4   7       89.05       79.71      7.36 o 
   8   4   7       13.22       22.15      8.33 o 
   9   4   7       21.83       17.28      8.41 o 
  10   4   7       61.78       55.67      8.66 o 
 -14   5   7       67.38       73.16      9.74 o 
 -13   5   7       87.84       80.92     10.71 o 
 -12   5   7      209.29      230.09     10.80 o 
 -11   5   7        4.50        2.56      6.20 o 
 -10   5   7      109.74       85.59     57.53 o 
  -9   5   7        1.99        6.40      8.14 o 
  -8   5   7      401.46      375.25     56.41 o 
  -7   5   7       52.99       45.50      6.39 o 
  -6   5   7      357.02      342.76     11.37 o 
  -5   5   7      857.11      896.52     25.08 o 
  -4   5   7      739.64      789.76     15.64 o 
  -3   5   7       33.67       34.42      8.20 o 
  -2   5   7        1.91        1.04      6.17 o 
  -1   5   7       13.40       20.07      5.08 o 
   0   5   7      781.04      756.20     15.58 o 
   1   5   7       45.51       53.31      6.25 o 
   2   5   7      354.20      362.88     11.80 o 
   3   5   7     1301.04     1379.26     30.73 o 
   4   5   7       99.37      102.92      7.94 o 
   5   5   7      386.27      416.14     14.38 o 
   6   5   7      514.34      528.51     12.44 o 
   7   5   7        1.69        9.18      8.36 o 
   8   5   7        0.29       -9.51      9.51 o 
   9   5   7       86.66       90.39     10.60 o 
 -14   6   7        3.98        2.82      8.32 o 
 -13   6   7       40.68       43.04      8.56 o 
 -12   6   7        9.49        8.22      8.28 o 
 -11   6   7        0.45        0.18      6.79 o 
 -10   6   7      803.28      722.33    417.56 o 
  -9   6   7      324.74      264.60    118.17 o 
  -8   6   7      180.54      141.47      8.28 o 
  -7   6   7       48.68       49.83      7.80 o 
  -6   6   7       36.10       39.10     10.65 o 
  -5   6   7      102.23      109.70      6.64 o 
  -4   6   7     1053.83     1004.06      9.02 o 
  -3   6   7      322.47      340.39      7.38 o 
  -2   6   7      236.43      255.17      6.08 o 
  -1   6   7      192.14      191.52     23.54 o 
   0   6   7       37.68       47.17      9.39 o 
   1   6   7      341.29      361.87      9.15 o 
   2   6   7      799.76      825.70     21.13 o 
   3   6   7       11.90       12.24      5.95 o 
   4   6   7      209.86      204.92     10.59 o 
   5   6   7      310.23      321.28      8.29 o 
   6   6   7        4.89        6.91      6.82 o 
   7   6   7      104.11      109.07     10.97 o 
   8   6   7        1.87       -4.93     10.29 o 
 -14   7   7        3.40        3.55      8.43 o 
 -13   7   7       19.16       22.10      6.80 o 
 -12   7   7        1.39        0.88      7.61 o 
 -11   7   7       50.51       26.22     27.21 o 
 -10   7   7      175.00      146.61     86.37 o 
  -9   7   7      293.78      263.91     24.46 o 
  -8   7   7      271.56      266.88      8.65 o 
  -7   7   7      658.30      737.79     10.21 o 
  -6   7   7       76.84       86.28      7.84 o 
  -5   7   7      278.74      275.20      8.51 o 
  -4   7   7       46.49       52.27      7.05 o 
  -3   7   7      203.89      237.58      8.40 o 
  -2   7   7      129.35      115.57      5.85 o 
  -1   7   7       17.26       17.36      7.40 o 
   0   7   7      298.56      322.71      8.45 o 
   1   7   7      794.02      847.91     45.82 o 
   2   7   7       10.49       10.86      5.78 o 
   3   7   7      103.86      109.38      9.66 o 
   4   7   7      174.10      167.37     13.74 o 
   5   7   7        8.41       15.83      6.79 o 
   6   7   7        4.23        6.16      8.91 o 
   7   7   7       81.02       72.05     21.83 o 
 -14   8   7        0.25        5.20      8.31 o 
 -13   8   7        0.23        1.01     10.16 o 
 -12   8   7       68.70       34.95     32.75 o 
 -11   8   7       49.05       44.12     34.97 o 
 -10   8   7       32.49       29.98     14.15 o 
  -9   8   7      306.04      318.62     10.16 o 
  -8   8   7       16.10       15.14      6.08 o 
  -7   8   7        2.58       12.29     11.92 o 
  -6   8   7       67.36       92.15      6.26 o 
  -5   8   7       22.32       29.78      5.19 o 
  -4   8   7      120.43      120.88      7.29 o 
  -3   8   7      229.75      230.12     11.73 o 
  -2   8   7       20.86       21.61      6.13 o 
  -1   8   7      232.63      248.33     12.22 o 
   0   8   7      719.86      726.62     18.86 o 
   1   8   7       20.59       25.39      7.08 o 
   2   8   7       20.84       24.54      7.40 o 
   3   8   7       62.84       61.71      7.22 o 
   4   8   7       19.12       25.48      8.37 o 
   5   8   7       34.37       63.36     12.64 o 
   6   8   7       23.00       13.08     10.43 o 
 -13   9   7        1.41       -1.59      8.84 o 
 -12   9   7        7.03        6.14     11.17 o 
 -11   9   7        0.54       -0.85      9.38 o 
 -10   9   7       24.33       29.71      8.49 o 
  -9   9   7      150.21      178.46     23.29 o 
  -8   9   7      111.37      120.11      7.93 o 
  -7   9   7       89.56       75.77      7.70 o 
  -6   9   7       36.48       40.56      5.20 o 
  -5   9   7       39.68       31.86      6.06 o 
  -4   9   7      310.85      300.78      7.10 o 
  -3   9   7        5.97        4.49      7.11 o 
  -2   9   7       98.98       93.57     10.79 o 
  -1   9   7      669.48      648.77     36.73 o 
   0   9   7       57.69       52.79      5.61 o 
   1   9   7       33.29       38.44      7.04 o 
   2   9   7       78.69       80.56      7.10 o 
   3   9   7       62.25       63.17      8.70 o 
   4   9   7        3.35       -8.17      8.42 o 
   5   9   7       35.68       40.39     10.36 o 
 -12  10   7       30.70       25.41      9.11 o 
 -11  10   7       39.56       32.66      9.85 o 
 -10  10   7       11.87       22.84     15.74 o 
  -9  10   7       38.79       47.40      8.70 o 
  -8  10   7       91.84      108.00      8.90 o 
  -7  10   7       76.72       77.95     12.26 o 
  -6  10   7        0.78       20.72      8.34 o 
  -5  10   7      220.67      222.50      7.68 o 
  -4  10   7       99.12       87.49     10.20 o 
  -3  10   7       41.26       52.58      7.14 o 
  -2  10   7      213.31      195.38     14.05 o 
  -1  10   7        3.07        9.79      8.40 o 
   0  10   7       57.74       49.41      6.19 o 
   1  10   7      111.18       89.92      7.44 o 
   2  10   7       17.27       16.16      8.86 o 
   3  10   7      141.75      147.44      9.06 o 
   4  10   7      103.96       82.78     13.86 o 
 -12  11   7       15.64        2.97      5.98 o 
 -11  11   7      130.81      126.29     10.75 o 
 -10  11   7        2.79        1.02     10.17 o 
  -9  11   7        0.14       -0.89      9.98 o 
  -8  11   7       13.18       17.30      8.40 o 
  -7  11   7       54.16       47.88      6.20 o 
  -6  11   7       43.84       25.50      8.54 o 
  -5  11   7       45.62       37.56      6.08 o 
  -4  11   7       32.72       25.18      6.12 o 
  -3  11   7      276.78      270.83      9.52 o 
  -2  11   7        3.27        2.71      5.97 o 
  -1  11   7       43.94       38.65      8.53 o 
   0  11   7       37.74       30.44      8.38 o 
   1  11   7        0.52       -8.35     11.37 o 
   2  11   7       51.04       47.49     10.46 o 
 -10  12   7      112.77      108.99     10.61 o 
  -9  12   7       24.02       23.15     10.32 o 
  -8  12   7       19.27       10.73      8.29 o 
  -7  12   7      126.05      121.05     10.68 o 
  -6  12   7       21.53       23.80     10.09 o 
  -5  12   7       21.19       22.20     16.28 o 
  -4  12   7      119.28      109.78      7.57 o 
  -3  12   7        0.08      -10.25     10.25 o 
  -2  12   7       30.35       18.82      7.36 o 
  -1  12   7       26.65       29.26     10.12 o 
   0  12   7        5.22        0.18     10.12 o 
  -7  13   7       16.87       13.88     10.95 o 
  -6  13   7       52.06       64.18     10.67 o 
  -5  13   7       28.91       17.33     10.22 o 
  -4  13   7       24.73       14.89     10.96 o 
  -3  13   7       19.32       17.91      8.00 o 
   1 -15   8      215.95      216.34     16.43 o 
   2 -15   8       34.76       22.98      8.29 o 
   3 -15   8       81.02       65.36      6.61 o 
   4 -15   8       41.38       31.05     11.06 o 
   5 -15   8        1.56        0.92      8.10 o 
   6 -15   8        1.90       -1.60      8.10 o 
   7 -15   8        6.37        5.85      9.49 o 
  -2 -14   8        3.00        9.27      8.81 o 
  -1 -14   8       28.49       27.92      8.24 o 
   0 -14   8        0.09       -2.41      6.36 o 
   1 -14   8      156.24      172.51      8.72 o 
   2 -14   8       10.77       17.75     10.52 o 
   3 -14   8       44.49       37.81      8.27 o 
   4 -14   8        9.15       12.75      6.32 o 
   5 -14   8       39.26       34.90      7.10 o 
   6 -14   8        1.02        7.48      8.11 o 
   7 -14   8        0.39        2.17      7.13 o 
   8 -14   8        8.62       10.13      7.76 o 
   9 -14   8      181.33      144.25     20.97 o 
  -4 -13   8        7.39       11.06      6.38 o 
  -3 -13   8        1.56        5.46      8.23 o 
  -2 -13   8       40.50       60.41      7.20 o 
  -1 -13   8      306.62      317.34     13.45 o 
   0 -13   8      105.55       95.04      5.59 o 
   1 -13   8       40.08       45.15      9.08 o 
   2 -13   8      586.68      577.93     22.31 o 
   3 -13   8       35.57       14.52      6.98 o 
   4 -13   8       25.50       26.36      6.89 o 
   5 -13   8       94.55       86.48      7.09 o 
   6 -13   8      101.35       97.85      7.19 o 
   7 -13   8      433.75      397.62     16.74 o 
   8 -13   8       22.87       14.46     10.21 o 
   9 -13   8        5.37       -0.58      6.65 o 
  10 -13   8       47.77       47.24      7.97 o 
  -5 -12   8        4.89       13.97      8.74 o 
  -4 -12   8        3.27        2.77      5.80 o 
  -3 -12   8      439.57      431.16     15.11 o 
  -2 -12   8        4.01       -6.92      6.92 o 
  -1 -12   8      230.96      252.67     12.58 o 
   0 -12   8        2.85       -0.19      6.78 o 
   1 -12   8        5.50        9.37      6.81 o 
   2 -12   8        6.33        8.57      6.39 o 
   3 -12   8      298.62      298.24      7.25 o 
   4 -12   8        0.28        5.68      6.84 o 
   5 -12   8       85.06       92.44      9.53 o 
   6 -12   8       26.75       19.68      7.02 o 
   7 -12   8      247.06      220.69     16.15 o 
   8 -12   8        7.16       10.02      6.91 o 
   9 -12   8       26.63       21.93      6.96 o 
  10 -12   8        8.30       15.19      7.86 o 
  11 -12   8       16.14       14.74      8.51 o 
  -7 -11   8      127.89      118.62      7.15 o 
  -6 -11   8        4.13        2.57      8.26 o 
  -5 -11   8        4.49       -0.17      7.00 o 
  -4 -11   8      129.75      144.69      9.18 o 
  -3 -11   8      485.89      464.76     15.02 o 
  -2 -11   8      105.19       96.16      5.55 o 
  -1 -11   8      202.36      202.06      6.22 o 
   0 -11   8      359.21      347.28      6.73 o 
   1 -11   8       74.40       64.67      5.19 o 
   2 -11   8      303.46      312.57     11.13 o 
   3 -11   8      153.61      160.56      5.47 o 
   4 -11   8      444.35      445.82     13.89 o 
   5 -11   8     1523.20     1581.76     32.36 o 
   6 -11   8       84.62       88.98      8.47 o 
   7 -11   8       51.44       44.57      6.61 o 
   8 -11   8        3.33        4.89      5.45 o 
   9 -11   8        0.02        5.49      6.29 o 
  10 -11   8       55.86       35.57      7.39 o 
  11 -11   8      178.92      141.58     50.49 o 
  12 -11   8        3.79       -1.78      9.51 o 
  -8 -10   8       68.67       65.08      8.49 o 
  -7 -10   8        7.97       -2.94      8.20 o 
  -6 -10   8        3.08        9.05      9.73 o 
  -5 -10   8      137.68      128.29      7.76 o 
  -4 -10   8        5.04        9.51      5.33 o 
  -3 -10   8      444.98      466.06     14.98 o 
  -2 -10   8       88.43       81.89      4.29 o 
  -1 -10   8      150.19      141.17      4.90 o 
   0 -10   8      182.40      212.41      5.46 o 
   1 -10   8       85.27       80.00      4.64 o 
   2 -10   8       40.72       29.41      4.18 o 
   3 -10   8      304.90      302.45      5.88 o 
   4 -10   8        3.33        5.66      5.16 o 
   5 -10   8      840.84      866.94     10.95 o 
   6 -10   8       30.49       31.21      4.69 o 
   7 -10   8       23.94       21.14      5.84 o 
   8 -10   8        0.56        6.19      6.45 o 
   9 -10   8        0.21        2.64      6.41 o 
  10 -10   8        2.52        0.46      7.04 o 
  11 -10   8       18.66        6.92      8.41 o 
  12 -10   8       19.09       16.54     10.39 o 
  -9  -9   8      133.01      113.86      6.89 o 
  -8  -9   8        8.06        7.77      8.18 o 
  -7  -9   8        5.25        4.95      4.85 o 
  -6  -9   8      124.17      138.02      5.59 o 
  -5  -9   8      312.28      317.05      7.24 o 
  -4  -9   8      403.47      386.03     16.13 o 
  -3  -9   8      205.18      207.82      4.68 o 
  -2  -9   8      520.00      565.38     18.02 o 
  -1  -9   8      267.32      277.35      6.24 o 
   0  -9   8       21.12       23.46      5.09 o 
   1  -9   8       42.58       42.50      3.77 o 
   2  -9   8      866.62      943.95     16.02 o 
   3  -9   8      691.12      730.75     14.40 o 
   4  -9   8      199.89      204.51      5.75 o 
   5  -9   8       99.87       93.31      6.38 o 
   6  -9   8      439.61      506.94     10.42 o 
   7  -9   8       76.28       76.91      6.31 o 
   8  -9   8      247.93      261.43      8.90 o 
   9  -9   8      337.23      389.29     87.67 o 
  10  -9   8       28.10       19.31      9.21 o 
  11  -9   8        0.26        1.35      8.09 o 
  12  -9   8       10.23       12.42      6.99 o 
  13  -9   8       98.42       93.15      9.28 o 
 -10  -8   8       31.68       21.49      9.11 o 
  -9  -8   8       12.79       16.14     10.03 o 
  -8  -8   8       33.66       30.96      6.94 o 
  -7  -8   8      279.34      292.93     12.74 o 
  -6  -8   8       46.56       41.61      5.07 o 
  -5  -8   8      334.17      358.86      9.41 o 
  -4  -8   8       46.80       40.52      5.05 o 
  -3  -8   8       41.33       31.56      4.25 o 
  -2  -8   8      131.68      137.85      5.49 o 
  -1  -8   8       89.60       93.78      3.64 o 
   0  -8   8       28.80       27.86      3.02 o 
   1  -8   8      596.00      634.58      8.91 o 
   2  -8   8      273.92      269.51      7.65 o 
   3  -8   8      626.04      596.75     12.29 o 
   4  -8   8        2.30        4.37      4.78 o 
   5  -8   8       14.37       17.58      5.28 o 
   6  -8   8       65.52       70.77      6.28 o 
   7  -8   8      325.17      292.68      7.48 o 
   8  -8   8       70.51       89.46      8.52 o 
   9  -8   8      211.84      183.50     57.33 o 
  10  -8   8       74.41       44.76     19.66 o 
  11  -8   8        3.31       -0.57      8.09 o 
  12  -8   8        8.53        2.25     12.31 o 
  13  -8   8       29.50       36.15      8.86 o 
 -10  -7   8        2.10        2.60      8.67 o 
  -9  -7   8        0.37       -3.69      4.91 o 
  -8  -7   8       63.85       82.33      6.23 o 
  -7  -7   8      321.30      320.32      6.74 o 
  -6  -7   8      192.93      175.72      5.45 o 
  -5  -7   8      472.93      476.80     11.20 o 
  -4  -7   8     1077.20     1144.56     22.44 o 
  -3  -7   8      233.91      227.04      6.55 o 
  -2  -7   8      718.11      741.07     17.90 o 
  -1  -7   8      234.17      235.23      5.09 o 
   0  -7   8     1418.75     1455.28     23.70 o 
   1  -7   8     1629.81     1613.83     32.35 o 
   2  -7   8      943.17      926.62     11.32 o 
   3  -7   8      183.08      193.85      5.69 o 
   4  -7   8      624.33      682.98      9.21 o 
   5  -7   8      140.22      149.57      5.45 o 
   6  -7   8      255.40      271.14      7.55 o 
   7  -7   8     1102.88     1173.88     14.57 o 
   8  -7   8        6.77        8.93      6.07 o 
   9  -7   8      142.25      103.02     30.80 o 
  10  -7   8      159.93      161.33     52.42 o 
  11  -7   8       59.99       80.28     10.23 o 
  12  -7   8       42.67       39.29      9.05 o 
  13  -7   8        1.53       -5.24      8.77 o 
 -11  -6   8        2.43        4.65      8.21 o 
 -10  -6   8        6.17       11.65      6.86 o 
  -9  -6   8      499.63      486.29      8.46 o 
  -8  -6   8       29.58       22.52      5.00 o 
  -7  -6   8      228.99      265.97      5.62 o 
  -6  -6   8       22.98       16.65      4.21 o 
  -5  -6   8       42.41       43.55      4.35 o 
  -4  -6   8       63.06       65.98      3.71 o 
  -3  -6   8      377.00      378.83     11.10 o 
  -2  -6   8      301.38      291.11      5.01 o 
  -1  -6   8        5.01        8.93      4.34 o 
   0  -6   8       31.28       24.65      3.63 o 
   1  -6   8      522.60      474.19      5.82 o 
   2  -6   8      349.51      331.81      7.10 o 
   3  -6   8       96.17      103.38      4.97 o 
   4  -6   8      570.53      531.09      6.94 o 
   5  -6   8      523.90      529.84      7.01 o 
   6  -6   8      128.55       99.30      5.42 o 
   7  -6   8        1.59        2.49      6.00 o 
   8  -6   8        4.07        3.33      6.19 o 
   9  -6   8        0.73       -0.13      5.08 o 
  10  -6   8      215.31      187.62     56.94 o 
  11  -6   8        0.03        1.46      8.36 o 
  12  -6   8        2.10        8.99      8.77 o 
  13  -6   8       10.66       -0.32      8.97 o 
 -12  -5   8        2.17        1.10      8.00 o 
 -11  -5   8        2.91       16.08      9.82 o 
 -10  -5   8       23.07       30.66      6.90 o 
  -9  -5   8      459.77      489.50     11.30 o 
  -8  -5   8      161.89      146.57      4.98 o 
  -7  -5   8      472.13      506.61     10.11 o 
  -6  -5   8      460.74      480.12      7.24 o 
  -5  -5   8      454.00      394.05      6.70 o 
  -4  -5   8       57.92       46.48      3.12 o 
  -3  -5   8      712.21      816.98      8.92 o 
  -2  -5   8     2800.33     2817.75     61.77 o 
  -1  -5   8     1998.86     1960.44     53.34 o 
   0  -5   8       75.60      102.78      5.42 o 
   1  -5   8        1.77       -2.57      5.07 o 
   2  -5   8      492.54      467.30      6.48 o 
   3  -5   8       72.48       59.00      4.17 o 
   4  -5   8     1780.60     1786.79     15.90 o 
   5  -5   8     1825.85     1967.93     24.77 o 
   6  -5   8       11.18        8.16      4.39 o 
   7  -5   8       75.21      102.28     17.06 o 
   8  -5   8       77.51       48.99     18.26 o 
   9  -5   8      153.14      167.83     47.24 o 
  10  -5   8      138.72      127.04     14.05 o 
  11  -5   8      175.58      191.81      9.90 o 
  12  -5   8       85.40       84.72     14.33 o 
  13  -5   8      102.57       92.99     10.25 o 
 -12  -4   8        3.79       -3.38     10.05 o 
 -11  -4   8      385.32      383.78     10.22 o 
 -10  -4   8        0.94        2.05      6.84 o 
  -9  -4   8      146.50      159.33      7.61 o 
  -8  -4   8      245.67      201.37      7.44 o 
  -7  -4   8      184.24      193.13      5.75 o 
  -6  -4   8      143.68      145.62      4.26 o 
  -5  -4   8       46.29       35.72      4.26 o 
  -4  -4   8      209.94      216.82      3.85 o 
  -3  -4   8     1020.05     1055.44      8.08 o 
  -2  -4   8      233.32      217.50      5.94 o 
  -1  -4   8      611.60      595.15      7.10 o 
   0  -4   8       74.20      120.38      5.19 o 
   1  -4   8       47.23       49.09      5.28 o 
   2  -4   8      265.53      203.00      5.87 o 
   3  -4   8       91.00       87.05      4.85 o 
   4  -4   8      129.47      141.71      5.16 o 
   5  -4   8     1127.85     1099.22     26.60 o 
   6  -4   8        3.87        1.32      5.04 o 
   7  -4   8       98.66       94.22     16.86 o 
   8  -4   8       57.48       44.95      8.85 o 
   9  -4   8      316.89      289.85     36.99 o 
  10  -4   8        8.94       12.80      7.77 o 
  11  -4   8      125.71      123.68      9.19 o 
  12  -4   8       43.77       43.85     12.48 o 
  13  -4   8       69.85       58.98      9.30 o 
 -13  -3   8        0.16        2.62     10.68 o 
 -12  -3   8       65.20       90.70     10.28 o 
 -11  -3   8      204.71      182.96     10.63 o 
 -10  -3   8      142.32      131.55      6.11 o 
  -9  -3   8      197.00      219.66      6.39 o 
  -8  -3   8        3.12        2.00      5.75 o 
  -7  -3   8      188.04      196.78      6.64 o 
  -6  -3   8        7.15        7.49      4.77 o 
  -5  -3   8      208.84      254.05      5.80 o 
  -4  -3   8     3063.10     2986.37     67.73 o 
  -3  -3   8     3349.28     3355.45    104.71 o 
  -2  -3   8       64.51       46.82      4.79 o 
  -1  -3   8     2204.72     2116.46     71.98 o 
   0  -3   8      770.80      864.72     15.99 o 
   1  -3   8      526.98      500.16      6.59 o 
   2  -3   8     1760.31     1802.29     12.64 o 
   3  -3   8     3162.06     3260.03    241.04 o 
   4  -3   8      699.88      701.64     16.44 o 
   5  -3   8      449.73      412.48     15.41 o 
   6  -3   8      520.30      491.65     21.29 o 
   7  -3   8     1001.39     1014.33    155.37 o 
   8  -3   8       29.08       26.36      8.39 o 
   9  -3   8      103.04       89.71      7.26 o 
  10  -3   8      316.43      307.19     15.86 o 
  11  -3   8      182.22      167.40     11.32 o 
  12  -3   8       18.72        8.88     11.39 o 
  13  -3   8       64.28       60.20     12.99 o 
 -13  -2   8      114.25      112.16     10.49 o 
 -12  -2   8       17.00       13.18      8.98 o 
 -11  -2   8      448.10      476.45     10.75 o 
 -10  -2   8       63.86       49.60      5.79 o 
  -9  -2   8       53.90       49.20      5.77 o 
  -8  -2   8       15.39       17.70      5.75 o 
  -7  -2   8       99.36       98.57      5.17 o 
  -6  -2   8        1.86        0.88      3.83 o 
  -5  -2   8     1708.92     1812.05     42.54 o 
  -4  -2   8       96.40       96.24      5.64 o 
  -3  -2   8       47.00       44.13      4.75 o 
  -2  -2   8      143.35      157.17      6.97 o 
  -1  -2   8      281.46      267.60      6.80 o 
   0  -2   8       58.16       62.93      5.87 o 
   1  -2   8     2396.80     2346.81     12.97 o 
   2  -2   8        2.35       -0.42      5.85 o 
   3  -2   8      148.57      130.30     11.63 o 
   4  -2   8       79.87       63.26      5.54 o 
   5  -2   8       14.28       10.99      6.41 o 
   6  -2   8     1304.53     1288.95     20.94 o 
   7  -2   8      179.29      176.21     11.36 o 
   8  -2   8       11.27       10.17      7.14 o 
   9  -2   8      179.49      174.78      7.99 o 
  10  -2   8       14.47        6.47      9.05 o 
  11  -2   8      165.46      180.33     11.18 o 
  12  -2   8       23.27       23.23     11.07 o 
 -14  -1   8        0.16        6.28     11.45 o 
 -13  -1   8      100.23      103.65     10.36 o 
 -12  -1   8       58.14       62.44      9.49 o 
 -11  -1   8      282.80      331.68      8.18 o 
 -10  -1   8      180.72      169.82      6.35 o 
  -9  -1   8      279.43      292.80      6.82 o 
  -8  -1   8      178.09      185.54      6.44 o 
  -7  -1   8       91.11      110.17      5.26 o 
  -6  -1   8     1875.49     1878.71     24.84 o 
  -5  -1   8     1085.56     1060.74     47.37 o 
  -4  -1   8      778.09      815.22     18.67 o 
  -3  -1   8      661.55      742.29     41.95 o 
  -2  -1   8        1.23        0.03      6.63 o 
  -1  -1   8      306.81      271.70     11.35 o 
   0  -1   8     3306.65     3325.15    144.47 o 
   1  -1   8     6471.08     6887.11    312.24 o 
   2  -1   8      402.01      349.37     14.04 o 
   3  -1   8      127.54       85.94      6.81 o 
   4  -1   8       49.33       28.74      6.45 o 
   5  -1   8      445.66      469.86      7.62 o 
   6  -1   8      139.55      152.40      7.69 o 
   7  -1   8       10.71        0.03      7.42 o 
   8  -1   8      244.47      233.18      8.33 o 
   9  -1   8       91.92       83.52      8.01 o 
  10  -1   8      152.73      145.01      9.07 o 
  11  -1   8        8.92        3.73      9.19 o 
  12  -1   8        1.03        1.15      9.68 o 
 -14   0   8       12.74        8.40     12.82 o 
 -13   0   8        5.76       10.75     11.10 o 
 -12   0   8       83.22       70.31     10.45 o 
 -11   0   8       90.22       79.99      6.30 o 
 -10   0   8      260.83      303.00      6.97 o 
  -9   0   8       38.17       28.75      5.72 o 
  -8   0   8      113.09      109.25      6.20 o 
  -7   0   8     1086.66     1161.00     22.46 o 
  -6   0   8       91.53       87.04      4.95 o 
  -5   0   8        4.89        0.40      5.13 o 
  -4   0   8      644.08      580.50     24.92 o 
  -3   0   8       24.11       32.42      5.44 o 
  -2   0   8      365.76      346.98      7.19 o 
  -1   0   8     1093.14     1108.70     10.69 o 
   0   0   8       31.01       12.32      5.74 o 
   1   0   8     1232.78     1312.24     11.23 o 
   2   0   8      293.84      263.89      6.62 o 
   3   0   8      781.00      739.93     11.66 o 
   4   0   8      130.80      121.19      5.74 o 
   5   0   8      405.84      415.69      8.02 o 
   6   0   8      142.80      172.18     12.53 o 
   7   0   8       94.31       91.00      7.86 o 
   8   0   8        0.14      -26.49     32.39 o 
   9   0   8      414.38      431.47     10.48 o 
  10   0   8      228.93      238.14     21.67 o 
  11   0   8        7.43        4.18     10.94 o 
  12   0   8       55.59       56.64     11.84 o 
 -14   1   8        6.54        6.41     15.56 o 
 -13   1   8        4.21        9.35     10.42 o 
 -12   1   8        7.40        6.50      7.64 o 
 -11   1   8        3.75        1.79      6.83 o 
 -10   1   8        0.83        3.22      6.78 o 
  -9   1   8       22.24       20.82      5.85 o 
  -8   1   8     1037.19     1068.08     28.47 o 
  -7   1   8      552.18      553.43     16.81 o 
  -6   1   8      611.57      612.02     19.02 o 
  -5   1   8        1.88        2.22      6.35 o 
  -4   1   8      212.39      274.75      7.65 o 
  -3   1   8       46.81       58.41      6.85 o 
  -2   1   8     2922.92     3021.71     16.91 o 
  -1   1   8     3252.78     3622.93     16.22 o 
   0   1   8     1526.68     1553.88     11.65 o 
   1   1   8      675.53      683.45      9.02 o 
   2   1   8      103.12      100.22      6.73 o 
   3   1   8      401.86      454.92     23.81 o 
   4   1   8      160.70      162.53      9.53 o 
   5   1   8        0.21       -2.13      7.58 o 
   6   1   8      342.85      364.55      8.93 o 
   7   1   8      247.82      239.50      8.34 o 
   8   1   8      161.35      164.27      7.84 o 
   9   1   8       92.33      101.94      8.85 o 
  10   1   8       69.65       68.70      9.64 o 
  11   1   8        8.79        7.28     10.13 o 
 -14   2   8       19.50        9.42     16.61 o 
 -13   2   8       19.72       19.10      8.82 o 
 -12   2   8        8.30        8.26      7.96 o 
 -11   2   8      139.70      153.56      7.61 o 
 -10   2   8        8.31        5.27      5.61 o 
  -9   2   8      718.60      745.90     38.45 o 
  -8   2   8       49.81       52.80      6.46 o 
  -7   2   8      282.92      231.43     18.18 o 
  -6   2   8       86.76       86.84      8.41 o 
  -5   2   8        0.69        6.67      6.37 o 
  -4   2   8      506.37      391.02      8.09 o 
  -3   2   8        4.80        8.09     11.02 o 
  -2   2   8       50.88       44.41      4.92 o 
  -1   2   8     1330.09     1409.95     11.11 o 
   0   2   8      744.39      676.14     30.04 o 
   1   2   8      313.69      276.94     10.82 o 
   2   2   8      649.62      628.61     31.01 o 
   3   2   8      184.08      164.23      5.94 o 
   4   2   8      145.95      135.14      6.65 o 
   5   2   8      192.78      190.62      6.93 o 
   6   2   8      149.38      141.89     10.82 o 
   7   2   8       56.30       63.47     11.60 o 
   8   2   8      106.41      112.52      9.23 o 
   9   2   8       14.84        8.04      6.91 o 
  10   2   8      292.05      281.15     11.52 o 
  11   2   8       81.22       64.63     11.74 o 
 -14   3   8       63.37       54.87     11.88 o 
 -13   3   8        3.69        6.71      9.93 o 
 -12   3   8       19.29       21.74      8.48 o 
 -11   3   8       44.21       52.08      6.46 o 
 -10   3   8      575.33      502.73     74.23 o 
  -9   3   8      422.31      358.94     75.22 o 
  -8   3   8      129.58      117.70     28.69 o 
  -7   3   8      248.92      267.48     23.28 o 
  -6   3   8      125.93      156.96      7.02 o 
  -5   3   8       18.06       14.11      6.43 o 
  -4   3   8     1951.41     1974.76     24.05 o 
  -3   3   8      912.40      970.29      9.19 o 
  -2   3   8     1473.22     1619.26     11.41 o 
  -1   3   8      224.29      200.38     10.71 o 
   0   3   8      305.98      270.46     17.00 o 
   1   3   8      819.96      887.15     31.20 o 
   2   3   8      297.32      310.81      7.42 o 
   3   3   8      258.50      268.23      7.19 o 
   4   3   8     1399.40     1473.27     20.24 o 
   5   3   8      831.42      812.81     40.23 o 
   6   3   8       46.13       48.96      7.32 o 
   7   3   8      155.69      169.72      6.75 o 
   8   3   8       75.60       72.27      8.78 o 
   9   3   8       18.67       15.17      9.58 o 
  10   3   8      136.22      144.40     15.31 o 
 -14   4   8       20.80       22.42     10.59 o 
 -13   4   8        5.70       11.29     10.88 o 
 -12   4   8      108.81      104.39      8.93 o 
 -11   4   8      481.67      433.93     91.86 o 
 -10   4   8      212.97      173.99     48.46 o 
  -9   4   8       56.48       35.26     24.24 o 
  -8   4   8        8.58       15.92      9.23 o 
  -7   4   8        1.14        0.57      6.13 o 
  -6   4   8      676.74      665.68      9.14 o 
  -5   4   8      943.38      969.38      9.31 o 
  -4   4   8      299.27      343.19      7.91 o 
  -3   4   8      617.90      614.57      7.81 o 
  -2   4   8      307.78      340.01     10.15 o 
  -1   4   8       56.13       60.45      6.46 o 
   0   4   8      688.16      686.73      8.83 o 
   1   4   8       55.39       45.31      6.12 o 
   2   4   8       20.26       25.28      6.10 o 
   3   4   8      769.38      808.92     10.27 o 
   4   4   8      141.27      130.21     10.33 o 
   5   4   8      173.17      154.74     23.30 o 
   6   4   8        6.49        8.04      5.01 o 
   7   4   8       19.70       11.72      6.96 o 
   8   4   8       46.44       48.22     12.41 o 
   9   4   8      109.36      107.90     18.54 o 
 -14   5   8        2.99       -3.31      8.36 o 
 -13   5   8        2.50       -1.04      9.46 o 
 -12   5   8      252.85      224.74     34.84 o 
 -11   5   8      565.56      516.03    142.98 o 
 -10   5   8      117.19       79.92     53.31 o 
  -9   5   8      204.04      178.65     96.64 o 
  -8   5   8      557.33      550.96     37.31 o 
  -7   5   8      107.14       90.96      6.77 o 
  -6   5   8     1228.12     1215.17     14.75 o 
  -5   5   8      825.01      838.54     10.52 o 
  -4   5   8      299.57      316.03      9.65 o 
  -3   5   8      571.24      543.78     19.39 o 
  -2   5   8      132.58      128.80      5.03 o 
  -1   5   8      329.77      347.43     10.98 o 
   0   5   8        9.77       10.47      6.06 o 
   1   5   8        5.98        4.71      6.05 o 
   2   5   8      418.12      424.91      8.75 o 
   3   5   8      596.65      547.86     21.15 o 
   4   5   8       48.43       32.88      6.09 o 
   5   5   8      136.81      130.59      7.17 o 
   6   5   8       90.82       97.34      6.41 o 
   7   5   8       13.45       23.07      8.56 o 
   8   5   8      154.97      141.32     25.02 o 
   9   5   8        2.58       -4.62     11.13 o 
 -14   6   8        4.93        6.37     10.65 o 
 -13   6   8      135.56      152.80     13.28 o 
 -12   6   8        1.89        1.31      7.31 o 
 -11   6   8       55.50       26.75     25.63 o 
 -10   6   8        0.22       -2.11      6.96 o 
  -9   6   8        6.59        0.86      6.81 o 
  -8   6   8       30.43       46.97      7.60 o 
  -7   6   8       42.26       35.59      7.81 o 
  -6   6   8       65.54       52.64      5.68 o 
  -5   6   8      568.82      642.94      9.88 o 
  -4   6   8      120.79      127.04      6.82 o 
  -3   6   8        4.42       -2.78      9.73 o 
  -2   6   8      619.84      667.40     10.68 o 
  -1   6   8      200.83      189.98     10.47 o 
   0   6   8      269.02      278.87     10.60 o 
   1   6   8      187.88      186.37      6.70 o 
   2   6   8       20.08       13.85      5.91 o 
   3   6   8       15.19       14.90      7.08 o 
   4   6   8       11.97       12.74      7.17 o 
   5   6   8       44.75       50.79      8.61 o 
   6   6   8      106.24      106.44      8.96 o 
   7   6   8       40.44       28.47      8.53 o 
   8   6   8        0.31       10.14      9.31 o 
 -14   7   8       21.82        5.75      8.49 o 
 -13   7   8       41.18       27.60     11.16 o 
 -12   7   8       17.09        9.95      7.58 o 
 -11   7   8       13.06       13.10     11.00 o 
 -10   7   8        3.04       -7.01      7.80 o 
  -9   7   8       29.19       29.20      7.85 o 
  -8   7   8      662.60      648.28     17.90 o 
  -7   7   8      151.10      142.54      8.01 o 
  -6   7   8      488.33      489.04     19.49 o 
  -5   7   8      115.02      106.58     11.33 o 
  -4   7   8       29.38       44.70      7.31 o 
  -3   7   8      403.73      434.92      8.09 o 
  -2   7   8       68.66       75.54     12.08 o 
  -1   7   8       63.99       66.38      6.12 o 
   0   7   8      296.11      283.00      8.31 o 
   1   7   8      132.22      110.43     11.67 o 
   2   7   8       12.67        4.44      5.89 o 
   3   7   8       30.81       43.68      7.02 o 
   4   7   8        5.87        8.54      8.81 o 
   5   7   8       38.17       23.98      8.71 o 
   6   7   8      217.91      212.41     17.59 o 
   7   7   8       82.85       78.88     13.78 o 
 -13   8   8        1.77        1.39      9.60 o 
 -12   8   8        1.24        4.29      8.94 o 
 -11   8   8       17.16       15.43     13.25 o 
 -10   8   8       72.88       69.06     20.73 o 
  -9   8   8      279.78      288.41      9.91 o 
  -8   8   8       22.63       22.36      7.38 o 
  -7   8   8      388.23      385.77      8.68 o 
  -6   8   8      137.35      130.05     11.47 o 
  -5   8   8       12.24       20.13      7.12 o 
  -4   8   8      200.66      211.38     17.85 o 
  -3   8   8       27.83       25.12      5.92 o 
  -2   8   8       16.16       25.72     13.21 o 
  -1   8   8      386.30      401.56     20.29 o 
   0   8   8        8.22        3.15      7.24 o 
   1   8   8      176.13      176.34      9.46 o 
   2   8   8      245.15      238.06     14.38 o 
   3   8   8       18.23       12.27      8.67 o 
   4   8   8       77.98       70.14      6.49 o 
   5   8   8       97.40       78.42     21.42 o 
   6   8   8       36.19       18.37     11.46 o 
 -13   9   8       12.24        6.24     12.33 o 
 -12   9   8       93.78       51.63     44.83 o 
 -11   9   8        0.12        5.85      9.54 o 
 -10   9   8      265.03      242.52      9.76 o 
  -9   9   8      114.25      106.27      9.00 o 
  -8   9   8       93.09       77.89      8.85 o 
  -7   9   8      247.98      242.78      9.42 o 
  -6   9   8        4.91        2.53      7.02 o 
  -5   9   8       98.54       99.39      7.42 o 
  -4   9   8        1.27       12.85      5.58 o 
  -3   9   8        1.82       -2.12      6.96 o 
  -2   9   8      160.39      150.02      8.77 o 
  -1   9   8      253.03      232.57      6.94 o 
   0   9   8       97.13       88.10      8.86 o 
   1   9   8      191.63      180.22      7.72 o 
   2   9   8       64.51       58.54     20.53 o 
   3   9   8       50.75       58.22      8.49 o 
   4   9   8      100.66       91.07     10.71 o 
 -12  10   8       91.33       62.48     47.29 o 
 -11  10   8        0.06        1.62      9.82 o 
 -10  10   8      103.89      111.05     10.67 o 
  -9  10   8      176.50      171.97      9.35 o 
  -8  10   8       19.90       14.24      8.53 o 
  -7  10   8        0.23       -8.52      8.52 o 
  -6  10   8       84.60      105.11      7.14 o 
  -5  10   8        2.12        6.66      5.96 o 
  -4  10   8        1.14        3.83      6.90 o 
  -3  10   8      120.81      115.49      9.51 o 
  -2  10   8       13.02       22.35      8.53 o 
  -1  10   8       19.05       15.25      6.99 o 
   0  10   8      118.89      113.33      9.01 o 
   1  10   8       24.37        5.52     17.55 o 
   2  10   8      191.34      168.80     19.77 o 
   3  10   8       28.61       15.85      8.53 o 
 -11  11   8       11.04        3.73     10.88 o 
 -10  11   8       50.01       55.82     10.40 o 
  -9  11   8      108.46       99.98     10.57 o 
  -8  11   8       52.45       52.93     10.36 o 
  -7  11   8        0.39        2.62      8.87 o 
  -6  11   8        8.17        1.95      8.46 o 
  -5  11   8        6.17       11.07      8.46 o 
  -4  11   8      248.41      237.94      9.37 o 
  -3  11   8      175.53      151.38      8.02 o 
  -2  11   8        0.46        7.69     10.06 o 
  -1  11   8       27.64       39.50     17.91 o 
   0  11   8        0.61        0.27      8.22 o 
   1  11   8       64.23       76.59     10.43 o 
  -9  12   8        2.81       -0.52      8.56 o 
  -8  12   8       35.34       40.83     10.19 o 
  -7  12   8        9.20       11.59     10.88 o 
  -6  12   8        1.76       -1.25     12.73 o 
  -5  12   8       74.53       66.84     11.28 o 
  -4  12   8      110.22      119.67     12.55 o 
  -3  12   8       17.30       11.80     11.70 o 
  -2  12   8       24.24       35.91     10.29 o 
  -1  12   8        2.45        3.99     12.14 o 
   2 -15   9      150.96      127.62     14.29 o 
   3 -15   9       90.76       84.84     20.32 o 
   4 -15   9       12.35       15.34      8.11 o 
   5 -15   9       91.06       71.16      9.95 o 
   6 -15   9        4.79       10.21      6.24 o 
  -2 -14   9       51.01       56.07      6.76 o 
  -1 -14   9        3.34        8.43      6.36 o 
   0 -14   9      158.57      154.66      8.81 o 
   1 -14   9       69.16       47.60     14.06 o 
   2 -14   9        1.83       -4.53      7.12 o 
   3 -14   9       16.75       14.94     11.65 o 
   4 -14   9       67.53       68.57      6.48 o 
   5 -14   9       39.70       38.40      8.22 o 
   6 -14   9        1.46       -4.24      8.19 o 
   7 -14   9        4.33        2.58      6.34 o 
   8 -14   9       95.93       97.80      6.89 o 
  -4 -13   9        7.27       12.08     10.01 o 
  -3 -13   9       40.43       40.41      5.85 o 
  -2 -13   9      180.87      148.87      6.90 o 
  -1 -13   9       25.71       11.90      9.29 o 
   0 -13   9        8.38       10.45      6.97 o 
   1 -13   9      131.50      126.61      8.01 o 
   2 -13   9       83.24       79.78      5.14 o 
   3 -13   9      449.07      446.22     16.23 o 
   4 -13   9       20.58       26.52      5.32 o 
   5 -13   9        2.68        6.17      6.76 o 
   6 -13   9        0.24       -2.27      5.34 o 
   7 -13   9        6.48        1.92      6.69 o 
   8 -13   9      195.13      159.36     11.49 o 
   9 -13   9      100.29       98.99      8.18 o 
  10 -13   9       39.90       19.18      8.99 o 
  -5 -12   9       63.30       50.10      8.37 o 
  -4 -12   9       35.99       43.83      8.25 o 
  -3 -12   9       67.45       61.90      5.70 o 
  -2 -12   9      468.59      464.48     20.78 o 
  -1 -12   9        0.09       -1.43      6.90 o 
   0 -12   9        8.10       18.22      6.77 o 
   1 -12   9      210.13      223.09      7.42 o 
   2 -12   9       76.92       79.58      5.69 o 
   3 -12   9      238.68      227.55      6.86 o 
   4 -12   9        1.65        3.65      6.98 o 
   5 -12   9        0.51        9.53      5.90 o 
   6 -12   9      103.83      134.93      9.59 o 
   7 -12   9        4.15       -2.84      6.09 o 
   8 -12   9        2.26       -0.09      6.92 o 
   9 -12   9       15.98       14.91      6.58 o 
  10 -12   9       11.37       10.10      6.83 o 
  11 -12   9       65.27       30.11     19.17 o 
  -7 -11   9      127.18      115.40      7.11 o 
  -6 -11   9       49.47       42.77      7.69 o 
  -5 -11   9       41.93       38.44      9.17 o 
  -4 -11   9      296.84      256.66      7.19 o 
  -3 -11   9       45.45       35.62      7.16 o 
  -2 -11   9      331.81      325.27     16.88 o 
  -1 -11   9      111.07      104.89     11.79 o 
   0 -11   9      112.17      110.47      4.36 o 
   1 -11   9      169.75      180.66      5.32 o 
   2 -11   9      132.09      129.36      5.28 o 
   3 -11   9       19.62       29.24      4.10 o 
   4 -11   9      288.67      311.27      8.85 o 
   5 -11   9       68.61       61.31      4.91 o 
   6 -11   9      529.82      583.95      8.62 o 
   7 -11   9      184.80      221.53     10.76 o 
   8 -11   9       61.95       63.36      7.17 o 
   9 -11   9        4.11       -4.94      5.96 o 
  10 -11   9       10.92       12.07      6.50 o 
  11 -11   9      113.78      106.12     37.65 o 
  -8 -10   9        1.51        3.33      6.82 o 
  -7 -10   9        8.22       10.68      8.19 o 
  -6 -10   9       91.12       90.75      7.19 o 
  -5 -10   9        2.54        1.09      4.83 o 
  -4 -10   9      434.64      501.68     17.19 o 
  -3 -10   9        3.08        7.16      4.09 o 
  -2 -10   9       23.70       12.65      4.05 o 
  -1 -10   9      151.58      180.55      5.60 o 
   0 -10   9      381.09      384.77     15.39 o 
   1 -10   9       75.04       65.64      4.66 o 
   2 -10   9       35.95       38.54      5.10 o 
   3 -10   9       38.72       47.50      4.48 o 
   4 -10   9      545.59      620.15     12.11 o 
   5 -10   9      154.76      151.78      6.48 o 
   6 -10   9       28.08       36.08      4.65 o 
   7 -10   9      162.04      168.29      5.70 o 
   8 -10   9      116.10      113.49      6.50 o 
   9 -10   9      112.74       98.42      7.29 o 
  10 -10   9       64.82       47.19     17.60 o 
  11 -10   9       47.38       42.13     19.23 o 
  12 -10   9       30.75       30.69     13.05 o 
  -9  -9   9      150.99      147.07     11.41 o 
  -8  -9   9       30.44       14.03      5.88 o 
  -7  -9   9      139.40      123.81      6.32 o 
  -6  -9   9      517.51      463.94     10.35 o 
  -5  -9   9       37.55       40.03      7.12 o 
  -4  -9   9       88.85       87.93      3.77 o 
  -3  -9   9      233.33      236.98      8.32 o 
  -2  -9   9      129.17      132.33      4.39 o 
  -1  -9   9      820.33      822.52     16.28 o 
   0  -9   9      293.87      303.98      5.92 o 
   1  -9   9       65.97       64.07      4.37 o 
   2  -9   9      357.60      391.61      5.31 o 
   3  -9   9       80.42       80.08      4.45 o 
   4  -9   9      493.11      514.86      7.46 o 
   5  -9   9      540.42      583.41     16.78 o 
   6  -9   9      376.00      380.93      7.18 o 
   7  -9   9      290.70      401.15    108.21 o 
   8  -9   9       38.58       43.51      5.89 o 
   9  -9   9       37.86       40.83     11.28 o 
  10  -9   9      144.17      133.65     38.33 o 
  11  -9   9        0.67       -6.43      8.43 o 
  12  -9   9        6.75        7.50     15.42 o 
 -10  -8   9        5.29        1.29      8.27 o 
  -9  -8   9        1.43        1.38      7.06 o 
  -8  -8   9      116.86      127.38      7.30 o 
  -7  -8   9        0.72       -1.03      5.94 o 
  -6  -8   9      371.36      410.80      8.20 o 
  -5  -8   9        0.67        5.20      4.08 o 
  -4  -8   9       98.84      102.45      6.71 o 
  -3  -8   9       20.63       11.56      5.57 o 
  -2  -8   9      305.85      318.05      9.84 o 
  -1  -8   9       24.11       22.22      5.18 o 
   0  -8   9        4.67        8.39      4.23 o 
   1  -8   9        0.18       -4.46      4.46 o 
   2  -8   9     1567.70     1608.08     43.97 o 
   3  -8   9      114.24      132.74      6.97 o 
   4  -8   9      231.88      231.75      5.16 o 
   5  -8   9       15.40       14.02      5.30 o 
   6  -8   9        3.97        4.55      6.01 o 
   7  -8   9      257.33      256.61      7.00 o 
   8  -8   9      544.03      498.92     67.22 o 
   9  -8   9        0.78       -0.41      7.31 o 
  10  -8   9        5.30        2.46      6.97 o 
  11  -8   9       29.85       19.62      9.99 o 
  12  -8   9       23.13       24.34     16.76 o 
 -10  -7   9       31.94       37.57      8.21 o 
  -9  -7   9      140.72      125.37      9.39 o 
  -8  -7   9      235.73      233.61      7.54 o 
  -7  -7   9      128.74      116.07      5.92 o 
  -6  -7   9      629.51      659.10     19.33 o 
  -5  -7   9      455.01      474.90     10.38 o 
  -4  -7   9      451.33      493.68      8.42 o 
  -3  -7   9     1327.82     1421.07     10.80 o 
  -2  -7   9       45.67       53.82      3.10 o 
  -1  -7   9      301.77      291.22      4.95 o 
   0  -7   9      380.73      389.09      6.20 o 
   1  -7   9       94.91       92.98      5.29 o 
   2  -7   9     2114.74     2042.91     35.20 o 
   3  -7   9      568.41      591.66      6.78 o 
   4  -7   9      686.94      724.43      7.29 o 
   5  -7   9        9.24       22.04      6.26 o 
   6  -7   9      383.82      379.68      7.36 o 
   7  -7   9       74.26       92.10      8.97 o 
   8  -7   9      484.17      429.53    110.14 o 
   9  -7   9      117.41      117.53     36.78 o 
  10  -7   9       13.14        5.06      7.65 o 
  11  -7   9       42.71       28.30     12.64 o 
  12  -7   9       43.70       44.31     13.56 o 
 -11  -6   9        7.16        7.79      8.23 o 
 -10  -6   9       10.73       11.23      5.42 o 
  -9  -6   9       18.75       18.59      6.99 o 
  -8  -6   9      309.13      340.09     11.12 o 
  -7  -6   9       20.26       20.81      3.60 o 
  -6  -6   9      104.08      136.51      5.52 o 
  -5  -6   9      230.72      245.30      6.86 o 
  -4  -6   9      372.76      396.55      8.89 o 
  -3  -6   9       22.14       16.17      3.47 o 
  -2  -6   9      515.58      502.37     15.02 o 
  -1  -6   9      153.54      165.21      4.03 o 
   0  -6   9     1072.66     1122.73     13.34 o 
   1  -6   9       38.97       30.33      5.10 o 
   2  -6   9        7.22        1.26      5.01 o 
   3  -6   9      793.20      807.58     20.85 o 
   4  -6   9       56.28       56.20      5.18 o 
   5  -6   9      353.72      358.54      6.93 o 
   6  -6   9      513.29      544.78      8.05 o 
   7  -6   9      616.75      571.74     78.40 o 
   8  -6   9      120.05      104.60     30.29 o 
   9  -6   9      136.35      118.16     35.63 o 
  10  -6   9       58.41       45.96     20.57 o 
  11  -6   9       11.01       10.87      7.98 o 
  12  -6   9       19.95       22.00     12.54 o 
 -12  -5   9       35.50       19.64     10.07 o 
 -11  -5   9       35.53       39.58     10.15 o 
 -10  -5   9        1.04       -1.60      8.31 o 
  -9  -5   9       60.12       60.80      6.25 o 
  -8  -5   9      660.84      724.33      7.89 o 
  -7  -5   9      189.93      173.45      4.66 o 
  -6  -5   9      587.57      626.50      6.64 o 
  -5  -5   9     2130.92     2312.84     29.93 o 
  -4  -5   9       22.09       15.01      2.98 o 
  -3  -5   9       33.16       53.04      4.35 o 
  -2  -5   9      830.90      877.34     22.46 o 
  -1  -5   9      165.24      151.18      5.54 o 
   0  -5   9     1604.54     1421.29     15.00 o 
   1  -5   9     1087.60     1136.43      8.15 o 
   2  -5   9      255.24      248.13      5.46 o 
   3  -5   9     1204.76     1199.49     12.46 o 
   4  -5   9      147.49      139.33      7.91 o 
   5  -5   9      572.48      666.27      7.51 o 
   6  -5   9      381.13      418.83      7.83 o 
   7  -5   9      417.34      352.60     72.59 o 
   8  -5   9       32.01       14.77      7.86 o 
   9  -5   9       44.49       23.83     12.54 o 
  10  -5   9       41.72       16.30      7.79 o 
  11  -5   9       81.66       81.74      8.70 o 
  12  -5   9       11.70       10.40     11.07 o 
 -12  -4   9        8.66        8.09     10.08 o 
 -11  -4   9        4.42       -0.34      8.40 o 
 -10  -4   9      103.84      125.51      8.82 o 
  -9  -4   9      109.03      110.94      6.06 o 
  -8  -4   9        1.15       13.55      5.72 o 
  -7  -4   9      576.30      609.34     11.36 o 
  -6  -4   9      273.26      279.50      6.28 o 
  -5  -4   9      107.49      127.80      5.24 o 
  -4  -4   9      518.37      540.30     15.78 o 
  -3  -4   9        0.67       -0.29      3.81 o 
  -2  -4   9      789.49      775.88     14.84 o 
  -1  -4   9      181.27      221.21      4.87 o 
   0  -4   9      234.33      244.91      4.95 o 
   1  -4   9        1.43        5.47      4.37 o 
   2  -4   9      369.75      339.86      8.57 o 
   3  -4   9     1109.06     1142.83     39.38 o 
   4  -4   9     3522.27     3696.66     45.84 o 
   5  -4   9      436.42      430.02     19.98 o 
   6  -4   9      376.58      390.25     18.94 o 
   7  -4   9      111.45      108.08     20.96 o 
   8  -4   9        5.54        5.57      5.88 o 
   9  -4   9       74.15       70.56     18.62 o 
  10  -4   9       81.15       68.17      8.46 o 
  11  -4   9      127.46      119.33      9.05 o 
  12  -4   9      110.20      114.85     10.92 o 
 -13  -3   9       67.04       65.86     10.29 o 
 -12  -3   9       55.05       37.72     10.30 o 
 -11  -3   9       71.58       68.90      9.64 o 
 -10  -3   9      149.22      175.26      7.30 o 
  -9  -3   9        0.07        1.12      5.52 o 
  -8  -3   9      412.66      404.49      7.18 o 
  -7  -3   9     1448.30     1573.03     34.15 o 
  -6  -3   9      254.02      259.56      5.75 o 
  -5  -3   9        0.94        3.72      4.84 o 
  -4  -3   9      226.65      235.21      5.77 o 
  -3  -3   9      170.07      165.66      5.42 o 
  -2  -3   9     2301.16     2306.67     68.49 o 
  -1  -3   9     2464.03     2601.68     43.55 o 
   0  -3   9      934.96      870.02     17.36 o 
   1  -3   9      857.90      764.33      9.16 o 
   2  -3   9        0.92        0.64      5.16 o 
   3  -3   9       57.31       71.16      5.53 o 
   4  -3   9     1268.25     1184.74     94.87 o 
   5  -3   9      190.80      160.66      7.12 o 
   6  -3   9       28.99       35.93      7.99 o 
   7  -3   9       51.98       47.55     11.52 o 
   8  -3   9      468.70      369.81    122.94 o 
   9  -3   9        6.41        1.99      6.53 o 
  10  -3   9        2.64        2.81      8.96 o 
  11  -3   9        0.19        6.44      8.69 o 
  12  -3   9      114.00      111.03     10.84 o 
 -13  -2   9       19.36       23.62      9.98 o 
 -12  -2   9      204.25      224.74      9.72 o 
 -11  -2   9        0.02        0.90      8.21 o 
 -10  -2   9       29.33       21.35      5.55 o 
  -9  -2   9      410.07      446.71      9.48 o 
  -8  -2   9      245.70      259.94      6.81 o 
  -7  -2   9      159.91      183.02      6.02 o 
  -6  -2   9        0.72       -3.09      4.89 o 
  -5  -2   9       35.45       48.52      5.14 o 
  -4  -2   9      812.71      827.14     14.85 o 
  -3  -2   9        0.28       -2.11      5.11 o 
  -2  -2   9      395.65      393.09     15.30 o 
  -1  -2   9      154.61      139.09      7.18 o 
   0  -2   9      954.39      952.45     22.93 o 
   1  -2   9      238.64      225.59      6.76 o 
   2  -2   9      783.61      658.98     10.93 o 
   3  -2   9      676.25      705.61     20.15 o 
   4  -2   9       50.77       50.93      6.50 o 
   5  -2   9        0.29       -1.12      6.29 o 
   6  -2   9       16.56       20.21      7.80 o 
   7  -2   9      379.68      389.65     31.60 o 
   8  -2   9      507.08      478.37     31.50 o 
   9  -2   9      226.56      201.72     13.63 o 
  10  -2   9      288.38      314.29     11.29 o 
  11  -2   9        3.02       -1.51      9.93 o 
  12  -2   9       39.97       27.65     10.03 o 
 -13  -1   9        1.14       -2.07     10.77 o 
 -12  -1   9      219.42      238.21      9.27 o 
 -11  -1   9       37.16       30.50      7.67 o 
 -10  -1   9      365.67      356.73      7.12 o 
  -9  -1   9      831.13      866.68     23.21 o 
  -8  -1   9      236.55      258.24     11.11 o 
  -7  -1   9      148.38      156.04      5.49 o 
  -6  -1   9       25.84       23.43      5.10 o 
  -5  -1   9        3.25        5.07      5.19 o 
  -4  -1   9     2424.01     2393.59     49.47 o 
  -3  -1   9      844.22      826.03     35.39 o 
  -2  -1   9       88.18       79.36      5.03 o 
  -1  -1   9     2458.20     2556.87     13.80 o 
   0  -1   9       54.30       50.04      6.52 o 
   1  -1   9        2.90       15.52      4.71 o 
   2  -1   9     2128.15     2217.41     13.14 o 
   3  -1   9       88.04       75.68      5.59 o 
   4  -1   9       50.05       53.62      6.47 o 
   5  -1   9        1.76       -3.11      6.16 o 
   6  -1   9      464.59      489.22      9.38 o 
   7  -1   9       12.97       18.66      6.17 o 
   8  -1   9      144.27      147.45      8.04 o 
   9  -1   9        9.11       14.98      8.35 o 
  10  -1   9       23.38       11.78      9.11 o 
  11  -1   9       68.62       72.67     12.51 o 
  12  -1   9       31.66       24.99     11.21 o 
 -14   0   9        0.23       -0.04     11.93 o 
 -13   0   9       52.45       69.01     12.04 o 
 -12   0   9        0.79        0.11      6.96 o 
 -11   0   9      391.73      418.09      8.50 o 
 -10   0   9      108.80      118.33      6.23 o 
  -9   0   9        5.55       -1.49      5.67 o 
  -8   0   9        5.28        2.27      5.98 o 
  -7   0   9       53.02       59.87      5.18 o 
  -6   0   9      523.30      460.33     14.45 o 
  -5   0   9      445.13      443.16      8.22 o 
  -4   0   9      201.69      238.58     13.05 o 
  -3   0   9       85.21       92.94      5.05 o 
  -2   0   9     1744.81     1648.30     33.84 o 
  -1   0   9      732.24      792.88      9.52 o 
   0   0   9     2175.47     2233.01     13.08 o 
   1   0   9      763.45      714.97     25.33 o 
   2   0   9       99.33      102.49      5.78 o 
   3   0   9        2.84        1.62      7.75 o 
   4   0   9      164.46      170.38      6.91 o 
   5   0   9        7.73       16.64      7.48 o 
   6   0   9      165.54      194.30      8.20 o 
   7   0   9      791.38      737.58     41.96 o 
   8   0   9     1167.91     1171.87     37.56 o 
   9   0   9       67.60       58.64      8.82 o 
  10   0   9      143.23      128.61      9.13 o 
  11   0   9       22.68       20.10     10.18 o 
 -14   1   9      132.97      157.83     14.15 o 
 -13   1   9        8.57       13.06     10.30 o 
 -12   1   9      236.89      234.94      7.84 o 
 -11   1   9      602.57      690.29     10.38 o 
 -10   1   9       46.00       47.66      5.74 o 
  -9   1   9       20.19       23.37      5.63 o 
  -8   1   9      388.11      426.27      7.68 o 
  -7   1   9       53.52       43.62      5.47 o 
  -6   1   9     1224.52     1251.88     11.03 o 
  -5   1   9      113.32      105.20      7.34 o 
  -4   1   9        0.50        4.16      6.30 o 
  -3   1   9     1357.90     1317.97     36.41 o 
  -2   1   9      459.15      480.99      8.33 o 
  -1   1   9      386.30      442.33     16.93 o 
   0   1   9     3411.55     3614.70     48.35 o 
   1   1   9      200.63      215.22     11.19 o 
   2   1   9      333.72      316.20      6.61 o 
   3   1   9      466.38      425.44     13.37 o 
   4   1   9      210.32      215.80      6.71 o 
   5   1   9       70.02       77.18     11.82 o 
   6   1   9      150.99      154.36     15.36 o 
   7   1   9        8.89        9.58      7.29 o 
   8   1   9      270.72      267.69     26.00 o 
   9   1   9       53.46       70.89      8.76 o 
  10   1   9       92.55       97.00     10.41 o 
  11   1   9       27.40       26.97     11.53 o 
 -14   2   9       35.22       34.61     11.42 o 
 -13   2   9      275.23      273.95     10.73 o 
 -12   2   9      119.98      118.60      7.37 o 
 -11   2   9      189.88      202.94      7.71 o 
 -10   2   9        0.38       -0.84      6.15 o 
  -9   2   9       55.80       64.89     10.39 o 
  -8   2   9      573.27      587.78     50.89 o 
  -7   2   9      121.92      121.13      6.86 o 
  -6   2   9        9.16        3.75      5.07 o 
  -5   2   9        4.08        5.05      5.23 o 
  -4   2   9      519.82      549.13      8.56 o 
  -3   2   9      602.05      572.59      7.73 o 
  -2   2   9     1624.45     1732.39     13.77 o 
  -1   2   9      198.02      194.45     15.38 o 
   0   2   9      358.92      348.13      7.67 o 
   1   2   9      207.90      217.53      7.11 o 
   2   2   9       78.13       76.94      4.83 o 
   3   2   9      118.96      123.37      5.63 o 
   4   2   9       76.23       81.37      6.55 o 
   5   2   9      223.88      202.36      8.35 o 
   6   2   9      322.10      335.28     26.50 o 
   7   2   9       77.11       78.80      6.57 o 
   8   2   9      173.79      153.23      6.91 o 
   9   2   9       39.91       30.26      9.31 o 
  10   2   9        1.10        5.88     10.14 o 
 -14   3   9      137.81      118.20     11.04 o 
 -13   3   9      522.50      541.68     12.76 o 
 -12   3   9       28.84       31.37      8.02 o 
 -11   3   9       45.75       34.98      7.86 o 
 -10   3   9       93.64       68.29     20.69 o 
  -9   3   9        5.95        8.86      5.68 o 
  -8   3   9      820.42      706.32    180.70 o 
  -7   3   9      150.49      165.48      9.69 o 
  -6   3   9       40.11       28.19      6.29 o 
  -5   3   9     1416.22     1521.63     11.47 o 
  -4   3   9      173.21      177.48      7.20 o 
  -3   3   9       71.22      100.35      6.87 o 
  -2   3   9     1094.38     1040.87     17.54 o 
  -1   3   9      134.82      105.22      7.38 o 
   0   3   9       44.80       42.23      6.36 o 
   1   3   9      315.39      281.47      5.74 o 
   2   3   9      337.31      315.17      6.45 o 
   3   3   9       61.16       72.01      6.45 o 
   4   3   9      201.10      199.05     18.55 o 
   5   3   9        0.01       -3.39      7.67 o 
   6   3   9      196.54      187.91      9.25 o 
   7   3   9       13.77       -0.83      8.65 o 
   8   3   9      127.84      128.08      7.49 o 
   9   3   9      134.12      149.97     11.10 o 
 -14   4   9        0.05       -3.38     12.33 o 
 -13   4   9        0.22        2.26     10.45 o 
 -12   4   9        0.16        1.02      7.04 o 
 -11   4   9       12.18        9.44      6.18 o 
 -10   4   9       43.78       26.30     13.57 o 
  -9   4   9        0.18        4.13      7.24 o 
  -8   4   9      368.18      304.86     45.24 o 
  -7   4   9        8.10       -2.14      7.75 o 
  -6   4   9      195.13      199.35      8.31 o 
  -5   4   9      500.07      531.71      8.36 o 
  -4   4   9     1212.37     1204.26     44.47 o 
  -3   4   9      541.59      513.67      8.23 o 
  -2   4   9        2.13        0.98      6.29 o 
  -1   4   9       14.13       11.26      6.20 o 
   0   4   9        5.97        7.07      7.73 o 
   1   4   9        3.45        3.58      5.31 o 
   2   4   9        7.73       12.05      7.47 o 
   3   4   9      184.02      184.00      6.89 o 
   4   4   9      421.43      399.26     10.91 o 
   5   4   9       45.00       44.99      7.19 o 
   6   4   9       68.05       81.74      8.80 o 
   7   4   9        2.12       -0.64      8.42 o 
   8   4   9        0.01        8.16     10.28 o 
   9   4   9      100.95       82.97      8.92 o 
 -14   5   9        5.23        1.19      9.23 o 
 -13   5   9        0.67       -1.37     10.77 o 
 -12   5   9       25.32       23.30      9.70 o 
 -11   5   9        2.39        0.67      6.18 o 
 -10   5   9      468.50      406.73    230.17 o 
  -9   5   9        3.34       -1.47      6.72 o 
  -8   5   9       45.62       47.34      7.52 o 
  -7   5   9      398.67      396.08      8.99 o 
  -6   5   9       78.10      113.75      8.22 o 
  -5   5   9      326.21      324.23      7.78 o 
  -4   5   9     1169.78     1347.72     11.64 o 
  -3   5   9      303.89      290.80      5.75 o 
  -2   5   9        0.40       -7.35      7.35 o 
  -1   5   9       30.84       28.14      7.80 o 
   0   5   9      163.10      160.98      5.99 o 
   1   5   9        2.42       -3.18      7.37 o 
   2   5   9        2.35       -1.53      7.36 o 
   3   5   9       39.46       48.66      7.34 o 
   4   5   9      277.44      276.60      9.50 o 
   5   5   9       73.87       64.33      7.34 o 
   6   5   9        4.52        4.09      8.56 o 
   7   5   9      151.38      164.88     11.12 o 
   8   5   9        8.97       14.47     10.22 o 
 -14   6   9        1.86        5.98     14.86 o 
 -13   6   9       56.43       53.18     16.16 o 
 -12   6   9       94.95       71.87     27.28 o 
 -11   6   9      129.51       88.62     67.53 o 
 -10   6   9       15.52        6.49      9.89 o 
  -9   6   9       11.93        3.13      6.84 o 
  -8   6   9      129.21      114.99      6.53 o 
  -7   6   9      107.10      113.72      7.86 o 
  -6   6   9      355.36      375.31      8.74 o 
  -5   6   9       80.90       82.04      6.49 o 
  -4   6   9      116.55      117.46     11.24 o 
  -3   6   9      110.27      108.23      8.92 o 
  -2   6   9        8.63        2.94      7.56 o 
  -1   6   9      175.19      183.59      6.83 o 
   0   6   9      347.64      375.06      9.86 o 
   1   6   9      727.03      682.61     35.61 o 
   2   6   9      310.59      304.73      7.14 o 
   3   6   9      254.96      252.43     22.16 o 
   4   6   9      334.24      314.32      8.29 o 
   5   6   9      157.55      140.77      6.87 o 
   6   6   9       13.19        8.19      8.54 o 
   7   6   9      251.29      231.05     11.28 o 
 -13   7   9       17.04       15.27      9.33 o 
 -12   7   9      188.33      150.93     99.07 o 
 -11   7   9       17.80        4.60      8.33 o 
 -10   7   9        6.08        0.78      7.86 o 
  -9   7   9      372.23      367.19     34.93 o 
  -8   7   9       11.04        9.62      8.90 o 
  -7   7   9       70.07       62.06     11.84 o 
  -6   7   9      241.17      241.88     10.23 o 
  -5   7   9       27.69       21.36      7.86 o 
  -4   7   9        9.27       12.39      7.20 o 
  -3   7   9      259.32      261.03     14.17 o 
  -2   7   9      346.29      334.70      8.44 o 
  -1   7   9      147.01      155.90      6.68 o 
   0   7   9      347.40      392.66     16.86 o 
   1   7   9       53.07       53.27      7.45 o 
   2   7   9       64.01       55.10      9.59 o 
   3   7   9      100.86      100.02     19.28 o 
   4   7   9       35.41       33.33      6.15 o 
   5   7   9      251.53      288.26     24.68 o 
   6   7   9       54.51       31.81     13.63 o 
 -13   8   9        0.54        0.89      9.11 o 
 -12   8   9       13.32        9.58      9.20 o 
 -11   8   9        7.73        4.36      7.75 o 
 -10   8   9        4.77        1.79      8.29 o 
  -9   8   9       67.76       83.76      8.89 o 
  -8   8   9       85.87       90.59      8.87 o 
  -7   8   9       16.66       19.14      7.15 o 
  -6   8   9       72.44       70.37      6.13 o 
  -5   8   9       15.12        2.64      5.77 o 
  -4   8   9        0.45        1.18      5.74 o 
  -3   8   9        1.41       -5.79      5.79 o 
  -2   8   9      116.30      134.29      7.60 o 
  -1   8   9      385.84      343.85      7.49 o 
   0   8   9      441.57      432.16     25.72 o 
   1   8   9      135.13      123.01     10.25 o 
   2   8   9       98.65       91.12      9.88 o 
   3   8   9       12.29       11.37      8.53 o 
   4   8   9        1.60       -4.54     10.47 o 
   5   8   9      180.55      155.46     10.94 o 
 -12   9   9        5.08        5.70      9.53 o 
 -11   9   9      149.60      109.09     53.02 o 
 -10   9   9       76.73       80.73      9.01 o 
  -9   9   9        0.11       -8.60      8.60 o 
  -8   9   9      146.92      148.34      7.78 o 
  -7   9   9       36.52       37.15      6.20 o 
  -6   9   9      172.85      177.24     17.92 o 
  -5   9   9      247.05      270.38      8.01 o 
  -4   9   9        0.83       -6.23      8.47 o 
  -3   9   9        9.82       15.62      6.06 o 
  -2   9   9       51.78       56.11      7.16 o 
  -1   9   9      145.74      150.01      9.12 o 
   0   9   9       48.00       48.56      6.26 o 
   1   9   9       40.26       37.44      7.11 o 
   2   9   9       72.55       77.99      8.64 o 
   3   9   9       70.27      102.27      8.84 o 
   4   9   9       18.54       10.00      8.62 o 
 -11  10   9       29.49       34.94     10.13 o 
 -10  10   9       23.33       33.50     10.24 o 
  -9  10   9        7.52       11.55     10.26 o 
  -8  10   9       21.86       13.59      8.64 o 
  -7  10   9       30.50       33.10      8.51 o 
  -6  10   9       60.31       76.34     10.91 o 
  -5  10   9        0.70       -8.52      8.52 o 
  -4  10   9       18.21       12.24      8.58 o 
  -3  10   9       92.13       80.27      7.39 o 
  -2  10   9        5.78       11.33      6.97 o 
  -1  10   9       97.15       89.01      7.45 o 
   0  10   9       41.55       37.51      8.44 o 
   1  10   9        3.78       10.61     13.88 o 
   2  10   9       13.98       20.84      8.47 o 
 -10  11   9        1.15        0.06      8.33 o 
  -9  11   9       44.24       35.65     10.49 o 
  -8  11   9       15.96        9.20     16.92 o 
  -7  11   9      132.63      127.87     15.18 o 
  -6  11   9        9.44       -2.56     10.16 o 
  -5  11   9       11.41       26.06     21.79 o 
  -4  11   9       45.48       62.83     12.53 o 
  -3  11   9        3.20       11.02     10.18 o 
  -2  11   9       59.67       77.82     10.32 o 
  -1  11   9        7.00       -1.97      8.28 o 
   0  11   9        1.52      -10.96     10.96 o 
  -7  12   9        9.38       10.37     11.00 o 
  -6  12   9       61.36       48.70     21.10 o 
  -5  12   9       69.34       60.14      8.41 o 
  -4  12   9        0.71      -10.84     10.84 o 
  -3  12   9        0.00       -0.12      8.31 o 
   3 -15  10       24.91       27.86      7.38 o 
   4 -15  10        1.13        8.33      9.37 o 
  -1 -14  10       57.08       52.55      7.20 o 
   0 -14  10       18.95       14.56      7.25 o 
   1 -14  10      487.62      471.30     21.65 o 
   2 -14  10       56.37       54.66      6.91 o 
   3 -14  10       12.43        6.45      7.17 o 
   4 -14  10        4.76       -3.51      8.26 o 
   5 -14  10        0.05       -3.95      7.09 o 
   6 -14  10        4.81        0.53      7.75 o 
   7 -14  10       26.22       18.40      6.89 o 
   8 -14  10        9.66        4.62      8.57 o 
  -3 -13  10        1.35        8.43      7.04 o 
  -2 -13  10       15.02       11.72      8.29 o 
  -1 -13  10       84.16       91.54      7.90 o 
   0 -13  10       41.22       37.46      7.95 o 
   1 -13  10       31.97       32.42      7.01 o 
   2 -13  10      114.84      107.19      6.42 o 
   3 -13  10       25.45       31.67      8.25 o 
   4 -13  10      106.32       98.77      5.70 o 
   5 -13  10       38.86       34.40      6.92 o 
   6 -13  10       27.31       31.29      7.73 o 
   7 -13  10       30.29       14.03      8.51 o 
   8 -13  10       84.37       73.54      8.09 o 
   9 -13  10       54.89       49.16      6.90 o 
  -5 -12  10        0.01       15.14      8.17 o 
  -4 -12  10       64.33       69.12      8.28 o 
  -3 -12  10       50.61       52.54      8.31 o 
  -2 -12  10       65.90       75.40      7.79 o 
  -1 -12  10      505.24      490.02     20.47 o 
   0 -12  10       22.86       20.60      5.39 o 
   1 -12  10       38.49       62.40     13.46 o 
   2 -12  10      186.76      194.51      7.52 o 
   3 -12  10      181.08      196.35      5.65 o 
   4 -12  10       20.63       14.89      6.00 o 
   5 -12  10      125.71      124.46      6.87 o 
   6 -12  10       36.36       36.43      6.92 o 
   7 -12  10      176.68      174.42      7.54 o 
   8 -12  10       16.54       14.18      6.69 o 
   9 -12  10        2.56        8.38      8.20 o 
  10 -12  10       88.02       79.79      9.29 o 
  -6 -11  10        0.44        2.12     10.54 o 
  -5 -11  10        2.73       11.72     11.16 o 
  -4 -11  10        0.85       -6.88      6.88 o 
  -3 -11  10      338.38      362.11     13.31 o 
  -2 -11  10      100.92      101.44      6.27 o 
  -1 -11  10       18.60       21.13      5.97 o 
   0 -11  10       48.69       50.44      4.82 o 
   1 -11  10       28.75       33.45      4.04 o 
   2 -11  10       50.61       54.05      6.41 o 
   3 -11  10       77.87       71.10      4.29 o 
   4 -11  10      259.41      229.72     10.74 o 
   5 -11  10      338.10      364.51      7.97 o 
   6 -11  10       20.42       17.04      6.92 o 
   7 -11  10       13.97       16.74      6.94 o 
   8 -11  10      153.66      161.59      7.53 o 
   9 -11  10        0.48        4.09      7.88 o 
  10 -11  10        6.09        4.20      8.19 o 
  11 -11  10        0.87        0.37      8.59 o 
  -7 -10  10        0.01        0.06      6.83 o 
  -6 -10  10        0.88       -2.67      7.56 o 
  -5 -10  10       25.40       19.88      5.94 o 
  -4 -10  10       71.19       69.08      6.21 o 
  -3 -10  10      653.82      690.78     16.01 o 
  -2 -10  10       51.13       48.82      3.61 o 
  -1 -10  10       32.91       38.34      3.60 o 
   0 -10  10      779.74      821.77     12.69 o 
   1 -10  10      187.27      210.30      8.04 o 
   2 -10  10       70.43       79.28      4.34 o 
   3 -10  10        5.63       10.08      4.12 o 
   4 -10  10       12.56       24.23      5.80 o 
   5 -10  10      452.38      467.81      7.25 o 
   6 -10  10      191.86      206.98      6.44 o 
   7 -10  10       63.86       56.43      7.16 o 
   8 -10  10       42.94       56.66      7.09 o 
   9 -10  10      111.12      104.62     15.46 o 
  10 -10  10       32.01       16.35      8.98 o 
  11 -10  10       16.43       15.17      8.55 o 
  -8  -9  10       98.24      115.68      7.55 o 
  -7  -9  10       25.60       20.37      6.92 o 
  -6  -9  10       17.30        8.67      6.88 o 
  -5  -9  10      461.24      497.89     23.36 o 
  -4  -9  10        2.47       -0.07      3.48 o 
  -3  -9  10        0.25       -4.94      4.94 o 
  -2  -9  10       31.00       28.65      3.60 o 
  -1  -9  10       29.78       32.23      4.24 o 
   0  -9  10      601.58      577.91     12.94 o 
   1  -9  10        7.77        3.02      5.15 o 
   2  -9  10      478.01      489.79      9.39 o 
   3  -9  10       13.17       16.35      5.84 o 
   4  -9  10     1156.96     1169.28      8.44 o 
   5  -9  10       52.30       53.97      4.84 o 
   6  -9  10      415.39      450.20      7.39 o 
   7  -9  10       86.11       96.48      6.22 o 
   8  -9  10       38.30       34.68      7.05 o 
   9  -9  10      151.23      119.77     34.76 o 
  10  -9  10        0.02        3.39      6.60 o 
  11  -9  10       17.99       16.53      9.68 o 
  12  -9  10        0.48        0.23     16.72 o 
  -9  -8  10        9.14        7.39      7.06 o 
  -8  -8  10        0.36        3.28      5.31 o 
  -7  -8  10       10.62       15.83      4.85 o 
  -6  -8  10       70.55       79.75      6.22 o 
  -5  -8  10      743.65      702.12      9.04 o 
  -4  -8  10       39.56       25.66      3.84 o 
  -3  -8  10      170.30      184.59      5.36 o 
  -2  -8  10      686.36      773.32     16.41 o 
  -1  -8  10       34.49       46.97      4.83 o 
   0  -8  10       94.08       92.42      4.52 o 
   1  -8  10      679.39      709.06      7.29 o 
   2  -8  10       31.30       38.86      5.41 o 
   3  -8  10      828.03      918.43      8.96 o 
   4  -8  10      119.27      130.15      6.50 o 
   5  -8  10      128.96      130.28      6.42 o 
   6  -8  10      479.15      489.40      7.66 o 
   7  -8  10      332.72      334.50     17.29 o 
   8  -8  10       55.30       42.50      7.01 o 
   9  -8  10       98.78       94.97     31.63 o 
  10  -8  10       39.73       30.51     15.06 o 
  11  -8  10       79.69       50.51     24.31 o 
  12  -8  10        0.25        0.67     10.16 o 
 -10  -7  10      140.77      140.61     13.91 o 
  -9  -7  10        5.31        1.65      6.16 o 
  -8  -7  10       15.90       11.45      4.83 o 
  -7  -7  10      621.79      672.96     15.09 o 
  -6  -7  10       21.64        9.73      5.07 o 
  -5  -7  10      112.86       93.69      6.36 o 
  -4  -7  10      150.37      148.18      4.55 o 
  -3  -7  10        1.46        4.52      5.60 o 
  -2  -7  10      363.26      328.19      8.84 o 
  -1  -7  10       55.53       47.13      4.71 o 
   0  -7  10      395.85      394.36      6.04 o 
   1  -7  10      459.80      518.10      6.47 o 
   2  -7  10      241.98      225.53      4.80 o 
   3  -7  10      229.29      241.95      6.92 o 
   4  -7  10      124.26      149.39      6.71 o 
   5  -7  10      463.39      482.83     14.72 o 
   6  -7  10       84.23       77.98      5.57 o 
   7  -7  10      155.47      471.23    209.58 o 
   8  -7  10        1.12        5.21      5.49 o 
   9  -7  10      223.23      263.33     73.62 o 
  10  -7  10        0.19        0.90      7.03 o 
  11  -7  10       14.13       15.85      9.42 o 
  12  -7  10       45.65       45.39     11.68 o 
 -11  -6  10       38.76       28.53     10.16 o 
 -10  -6  10       20.49       16.48     10.12 o 
  -9  -6  10       67.03       56.22      7.05 o 
  -8  -6  10       72.80       80.14      9.08 o 
  -7  -6  10      215.55      214.14      6.32 o 
  -6  -6  10       64.52       63.14      4.27 o 
  -5  -6  10       79.57       84.26      4.37 o 
  -4  -6  10      779.92      769.14     11.91 o 
  -3  -6  10      240.44      308.28     10.96 o 
  -2  -6  10        0.54        4.67      4.75 o 
  -1  -6  10       31.43       26.86      4.86 o 
   0  -6  10        1.05       -0.04      3.77 o 
   1  -6  10     1751.17     1858.75     12.61 o 
   2  -6  10     1543.95     1691.00     10.66 o 
   3  -6  10        0.13       -1.27      3.92 o 
   4  -6  10     1583.17     1726.53     10.77 o 
   5  -6  10      398.45      447.48      7.79 o 
   6  -6  10        2.73        1.21      6.11 o 
   7  -6  10      379.48      361.24     49.03 o 
   8  -6  10      210.66      220.53     58.82 o 
   9  -6  10      150.22      130.59     41.17 o 
  10  -6  10        0.29        1.21      7.03 o 
  11  -6  10      145.13      116.10     41.51 o 
  12  -6  10       61.98       58.31     10.94 o 
 -11  -5  10        6.86        2.58     10.09 o 
 -10  -5  10        4.17       -1.01      6.82 o 
  -9  -5  10      467.15      508.03      8.52 o 
  -8  -5  10      140.80      129.01      6.23 o 
  -7  -5  10       25.12       17.98      5.01 o 
  -6  -5  10       40.77       38.10      4.59 o 
  -5  -5  10        0.64        3.33      4.72 o 
  -4  -5  10      729.28      661.92      9.55 o 
  -3  -5  10      507.11      507.85      5.32 o 
  -2  -5  10      859.26      794.52      9.84 o 
  -1  -5  10      182.81      198.27      5.07 o 
   0  -5  10     1016.10     1079.39     19.16 o 
   1  -5  10       14.07       13.97      3.90 o 
   2  -5  10      282.27      277.69      5.96 o 
   3  -5  10      205.89      188.44      4.83 o 
   4  -5  10        1.65        3.92      5.22 o 
   5  -5  10       53.85       77.92      6.70 o 
   6  -5  10      313.67      304.85     12.95 o 
   7  -5  10        0.89        5.54      5.74 o 
   8  -5  10       49.89       30.99     11.75 o 
   9  -5  10        0.30        4.54      6.95 o 
  10  -5  10       21.64       17.25     11.31 o 
  11  -5  10        4.21        2.98      9.61 o 
  12  -5  10       10.34       12.49     10.98 o 
 -12  -4  10       35.02       36.37     19.32 o 
 -11  -4  10       24.04       15.59      9.23 o 
 -10  -4  10       98.83       99.32      5.61 o 
  -9  -4  10       54.05       68.02      7.10 o 
  -8  -4  10        4.45        9.67      5.65 o 
  -7  -4  10      151.54      170.71      6.92 o 
  -6  -4  10      830.49      844.63     29.93 o 
  -5  -4  10       26.66       35.44      4.84 o 
  -4  -4  10       17.21       12.97      3.46 o 
  -3  -4  10      183.21      178.70      6.01 o 
  -2  -4  10      298.36      269.05      5.86 o 
  -1  -4  10      944.89      984.95     11.87 o 
   0  -4  10        1.07        8.24      5.03 o 
   1  -4  10        6.58        8.15      3.87 o 
   2  -4  10     1236.37     1263.40     15.59 o 
   3  -4  10      211.22      218.87      5.49 o 
   4  -4  10       25.08       15.91      5.34 o 
   5  -4  10     1640.60     1764.12     15.62 o 
   6  -4  10     1166.68     1171.17     81.83 o 
   7  -4  10      293.46      230.46     74.85 o 
   8  -4  10       41.46       25.63     11.99 o 
   9  -4  10       65.69       51.40     21.38 o 
  10  -4  10      220.18      178.07     51.14 o 
  11  -4  10       34.37       33.15      8.82 o 
  12  -4  10        0.00       -1.54     10.10 o 
 -12  -3  10       22.92       21.13     10.08 o 
 -11  -3  10      251.55      258.22      7.71 o 
 -10  -3  10       97.92      102.69      6.34 o 
  -9  -3  10       16.16       27.80      5.67 o 
  -8  -3  10       14.55       17.38      4.13 o 
  -7  -3  10       34.69       22.86      6.11 o 
  -6  -3  10      940.42      956.91      8.12 o 
  -5  -3  10      175.09      160.60      7.33 o 
  -4  -3  10      314.92      276.62      4.60 o 
  -3  -3  10      934.86     1006.76     18.45 o 
  -2  -3  10      712.85      733.08     23.14 o 
  -1  -3  10      116.37      110.93      5.48 o 
   0  -3  10      522.73      515.83      8.31 o 
   1  -3  10       57.12       57.76      5.54 o 
   2  -3  10        8.23        3.40      6.38 o 
   3  -3  10        2.98        4.12      6.36 o 
   4  -3  10      185.98      154.39      9.51 o 
   5  -3  10       63.10       95.24      9.78 o 
   6  -3  10       21.42       19.82      6.43 o 
   7  -3  10       18.77        7.54      7.00 o 
   8  -3  10       11.30       11.00      7.88 o 
   9  -3  10       65.95       70.29     36.94 o 
  10  -3  10       19.93       19.32      8.74 o 
  11  -3  10      104.25      127.94     12.59 o 
  12  -3  10       30.89       31.71     11.79 o 
 -13  -2  10       43.78       30.98     10.09 o 
 -12  -2  10       55.35       67.72      8.32 o 
 -11  -2  10      117.26      125.89      7.23 o 
 -10  -2  10        0.36       -0.66      6.54 o 
  -9  -2  10      154.38      173.53      6.34 o 
  -8  -2  10      542.13      570.07      7.77 o 
  -7  -2  10       59.54       54.00      6.29 o 
  -6  -2  10       12.62       13.07      4.85 o 
  -5  -2  10      227.67      211.69      8.41 o 
  -4  -2  10      544.03      493.54     21.75 o 
  -3  -2  10     1597.06     1629.37     26.08 o 
  -2  -2  10      155.21      140.56      5.86 o 
  -1  -2  10        1.46        1.51      5.16 o 
   0  -2  10     1594.83     1554.61     11.20 o 
   1  -2  10      156.99      183.37      7.10 o 
   2  -2  10      258.96      272.96      9.02 o 
   3  -2  10      888.66      978.34      9.86 o 
   4  -2  10      592.78      684.49      8.90 o 
   5  -2  10     1160.79     1236.87     11.84 o 
   6  -2  10      804.77      795.62     44.38 o 
   7  -2  10       11.59        7.16      5.87 o 
   8  -2  10      684.52      597.85    149.83 o 
   9  -2  10       19.97       17.23      8.01 o 
  10  -2  10       28.10       26.63      9.03 o 
  11  -2  10      117.54      114.74     12.77 o 
 -13  -1  10      171.99      175.71     12.02 o 
 -12  -1  10       20.25       20.39      6.67 o 
 -11  -1  10       33.04       31.03      6.68 o 
 -10  -1  10      238.85      239.28      6.64 o 
  -9  -1  10        0.84        6.10      5.80 o 
  -8  -1  10      454.77      443.24     13.75 o 
  -7  -1  10       32.14       27.40      6.21 o 
  -6  -1  10      110.15       94.79      4.63 o 
  -5  -1  10      315.90      337.01      8.86 o 
  -4  -1  10      133.33       94.40      4.92 o 
  -3  -1  10        3.73        6.15      5.24 o 
  -2  -1  10      993.82     1013.42     11.07 o 
  -1  -1  10      376.46      373.11     15.66 o 
   0  -1  10      885.17      846.31     10.12 o 
   1  -1  10      585.25      532.91     13.44 o 
   2  -1  10       27.72       25.01      6.48 o 
   3  -1  10      330.98      355.12      6.91 o 
   4  -1  10        5.07        3.72      6.14 o 
   5  -1  10       27.16       15.24      7.64 o 
   6  -1  10      103.11       99.99      8.02 o 
   7  -1  10       37.00       55.76      7.58 o 
   8  -1  10       10.21        6.35      8.51 o 
   9  -1  10        3.51       12.19      8.19 o 
  10  -1  10        6.00        3.03      9.89 o 
  11  -1  10        1.93       -1.76      9.96 o 
 -13   0  10       25.47       20.93      8.01 o 
 -12   0  10        0.61       -3.29      6.93 o 
 -11   0  10      104.58      120.81      7.24 o 
 -10   0  10      490.18      503.20     13.82 o 
  -9   0  10       81.12       75.22      6.33 o 
  -8   0  10       69.45       80.85      6.36 o 
  -7   0  10       14.06        5.24      5.43 o 
  -6   0  10      159.54      158.91      5.59 o 
  -5   0  10     1089.55     1131.42     29.19 o 
  -4   0  10      164.64      150.91      5.93 o 
  -3   0  10       58.28       52.04      5.47 o 
  -2   0  10     2136.53     2157.86     78.03 o 
  -1   0  10      656.69      669.47     28.13 o 
   0   0  10       79.71       77.16      6.80 o 
   1   0  10     1881.70     2009.86     12.30 o 
   2   0  10        5.74       -4.52      4.52 o 
   3   0  10      251.15      251.38      7.18 o 
   4   0  10       49.37       37.16      6.35 o 
   5   0  10      111.48       89.42      7.90 o 
   6   0  10     1010.73     1131.95     11.39 o 
   7   0  10       72.61       81.89      7.73 o 
   8   0  10      102.34       99.97      9.25 o 
   9   0  10      304.71      277.04     12.62 o 
  10   0  10        1.05        0.41      9.94 o 
  11   0  10        0.07        0.25     10.82 o 
 -14   1  10        4.13       -2.63     12.61 o 
 -13   1  10       33.21       20.96      9.88 o 
 -12   1  10        7.31        5.36      6.57 o 
 -11   1  10        7.17        1.18      7.13 o 
 -10   1  10      357.66      312.49     21.01 o 
  -9   1  10      127.26      127.39     11.41 o 
  -8   1  10       87.96       61.17      6.22 o 
  -7   1  10      424.69      460.58     20.43 o 
  -6   1  10       95.46       75.36      9.87 o 
  -5   1  10       32.08       31.70      5.26 o 
  -4   1  10       56.35       45.07      5.35 o 
  -3   1  10       82.97       75.35      6.76 o 
  -2   1  10       57.40       73.34      5.70 o 
  -1   1  10      244.63      239.17      6.40 o 
   0   1  10      238.43      245.70      7.29 o 
   1   1  10      278.02      314.52     14.01 o 
   2   1  10       16.17        4.65      4.38 o 
   3   1  10        0.13        5.44      6.23 o 
   4   1  10        6.50       -0.27      7.45 o 
   5   1  10        1.55        6.24      7.24 o 
   6   1  10        4.33        5.15      5.81 o 
   7   1  10       48.23       57.85     10.39 o 
   8   1  10        8.49       -2.82     12.33 o 
   9   1  10        1.56        0.59      9.41 o 
  10   1  10       39.26       41.87     10.11 o 
 -14   2  10        2.00        4.75     10.19 o 
 -13   2  10       38.85       45.26      9.01 o 
 -12   2  10       61.94       66.01      7.78 o 
 -11   2  10        7.35        8.70      6.45 o 
 -10   2  10       43.19       25.60      6.58 o 
  -9   2  10       47.04       21.79      8.33 o 
  -8   2  10      143.84      133.75     16.87 o 
  -7   2  10      885.44      931.31     64.44 o 
  -6   2  10      187.80      177.66     13.88 o 
  -5   2  10       63.91       53.72      6.50 o 
  -4   2  10      548.07      549.88     12.78 o 
  -3   2  10        0.21       -6.59      6.59 o 
  -2   2  10        9.62        6.11      5.32 o 
  -1   2  10      852.65      949.58     16.83 o 
   0   2  10        5.56       10.40      5.28 o 
   1   2  10      380.48      384.65      6.80 o 
   2   2  10      188.82      174.87     13.00 o 
   3   2  10      116.17      132.59      8.00 o 
   4   2  10      535.72      635.27     27.90 o 
   5   2  10        0.65       -2.31      8.34 o 
   6   2  10      110.59      129.33     11.22 o 
   7   2  10      157.96      147.66     16.77 o 
   8   2  10        9.74       14.61      7.03 o 
   9   2  10        1.15        5.40     10.28 o 
 -14   3  10       50.68       52.25     11.46 o 
 -13   3  10        3.28        6.22      9.69 o 
 -12   3  10      216.93      190.29     34.72 o 
 -11   3  10       33.71       24.07      8.08 o 
 -10   3  10        5.52       -0.23      5.34 o 
  -9   3  10      130.49      348.67    161.50 o 
  -8   3  10       20.46       14.19      7.16 o 
  -7   3  10       49.98       38.37      7.80 o 
  -6   3  10      372.66      415.62      9.27 o 
  -5   3  10      199.81      210.79      7.20 o 
  -4   3  10        2.01       -3.38      7.25 o 
  -3   3  10        1.54        5.12      5.30 o 
  -2   3  10      173.90      177.19      5.37 o 
  -1   3  10        7.17       13.55      6.36 o 
   0   3  10      198.61      206.37      7.44 o 
   1   3  10      105.54       82.16      6.76 o 
   2   3  10       92.66       94.77     10.60 o 
   3   3  10      252.35      275.61      8.50 o 
   4   3  10      225.51      200.16      6.92 o 
   5   3  10        4.52        5.92      7.16 o 
   6   3  10       69.61       69.88      8.85 o 
   7   3  10        2.42        4.31      8.56 o 
   8   3  10       26.82       21.39      8.53 o 
   9   3  10        3.82       -4.35     10.42 o 
 -14   4  10       77.25       83.43     11.54 o 
 -13   4  10       75.02       69.78      9.82 o 
 -12   4  10        0.92       -0.04      7.54 o 
 -11   4  10       33.37       12.86      7.20 o 
 -10   4  10      124.61      101.77     32.45 o 
  -9   4  10      184.82      171.70     84.86 o 
  -8   4  10       18.55       10.43      7.20 o 
  -7   4  10        3.24        0.95      7.43 o 
  -6   4  10      687.27      697.35     17.49 o 
  -5   4  10      102.51       84.03      8.22 o 
  -4   4  10        1.36       -1.01      8.62 o 
  -3   4  10     1789.65     1985.35     12.80 o 
  -2   4  10      761.58      834.35     10.33 o 
  -1   4  10     1481.48     1508.64     54.18 o 
   0   4  10      306.27      312.18      9.26 o 
   1   4  10       37.09       58.18      7.77 o 
   2   4  10     1684.02     1827.60    114.00 o 
   3   4  10      453.86      533.84      9.30 o 
   4   4  10      235.59      229.86      6.92 o 
   5   4  10      520.00      534.19     42.80 o 
   6   4  10       84.90       91.93      7.34 o 
   7   4  10        5.28        4.79      8.42 o 
   8   4  10      153.67      141.33     16.36 o 
 -14   5  10       85.98       69.18     12.16 o 
 -13   5  10       61.84       41.72     16.22 o 
 -12   5  10        4.76        3.41      6.55 o 
 -11   5  10      169.38      123.26     39.20 o 
 -10   5  10       22.11       11.51      8.73 o 
  -9   5  10        4.88        5.17      6.78 o 
  -8   5  10       42.87       36.39      7.37 o 
  -7   5  10        0.17       -6.95      7.30 o 
  -6   5  10        0.93       -3.21      7.43 o 
  -5   5  10      182.79      180.88      8.30 o 
  -4   5  10      353.00      329.88      7.73 o 
  -3   5  10      214.62      217.87      8.27 o 
  -2   5  10      147.78      172.10      9.40 o 
  -1   5  10       38.35       38.24      5.53 o 
   0   5  10        0.76        1.62      9.49 o 
   1   5  10       56.50       62.77      7.72 o 
   2   5  10        8.88       11.50      7.35 o 
   3   5  10       50.69       56.86      6.15 o 
   4   5  10       79.64       70.23     13.75 o 
   5   5  10        3.54        6.30     12.45 o 
   6   5  10       65.42       65.04      9.85 o 
   7   5  10       37.47       25.80      8.67 o 
 -13   6  10       21.78        2.43      8.58 o 
 -12   6  10        8.92        5.04      8.65 o 
 -11   6  10      102.82      101.42     63.61 o 
 -10   6  10        0.21        0.50      8.49 o 
  -9   6  10        3.80        1.40      8.41 o 
  -8   6  10      214.62      237.01      8.25 o 
  -7   6  10        0.61        2.45      7.09 o 
  -6   6  10        0.52       10.23      7.73 o 
  -5   6  10      256.19      298.01      8.38 o 
  -4   6  10      105.18      128.30      7.85 o 
  -3   6  10      657.68      656.28      8.01 o 
  -2   6  10      599.30      570.95     14.00 o 
  -1   6  10       42.87       50.16      7.73 o 
   0   6  10      728.05      829.16     35.56 o 
   1   6  10       33.01       39.86      7.38 o 
   2   6  10       27.50       39.35      8.31 o 
   3   6  10      254.73      261.72     15.50 o 
   4   6  10        0.44       -0.23      8.86 o 
   5   6  10       75.79       49.34     15.85 o 
   6   6  10      385.58      331.62     11.31 o 
 -13   7  10       80.25       47.39     22.26 o 
 -12   7  10       20.19       16.06     16.11 o 
 -11   7  10        1.19       -0.52      7.90 o 
 -10   7  10       48.99       33.04     15.15 o 
  -9   7  10        6.78        4.14      8.57 o 
  -8   7  10      116.55      139.26      9.14 o 
  -7   7  10      272.23      299.42      8.43 o 
  -6   7  10        3.13       -3.50      5.90 o 
  -5   7  10       33.03       52.41      7.17 o 
  -4   7  10        1.79        6.40      7.13 o 
  -3   7  10      173.24      152.94     14.45 o 
  -2   7  10        4.47       18.14      7.24 o 
  -1   7  10       10.11       19.48     10.80 o 
   0   7  10        4.87       -7.68      7.68 o 
   1   7  10       34.91       38.42     10.68 o 
   2   7  10       17.61       40.83      9.17 o 
   3   7  10       35.00       41.45      7.16 o 
   4   7  10        7.54       -0.55      8.42 o 
   5   7  10        1.55       -0.49     10.49 o 
 -12   8  10        0.32        0.11     10.42 o 
 -11   8  10       37.52       22.33     20.31 o 
 -10   8  10       47.11       50.27      9.51 o 
  -9   8  10        2.51        3.10      8.43 o 
  -8   8  10       45.53       43.39      7.19 o 
  -7   8  10      148.42      155.51      9.17 o 
  -6   8  10        1.81       14.54      8.56 o 
  -5   8  10      113.21      124.47      7.48 o 
  -4   8  10        2.43        3.01      8.51 o 
  -3   8  10       25.90       45.94     11.28 o 
  -2   8  10      365.63      414.96      8.57 o 
  -1   8  10       23.92       13.59      6.17 o 
   0   8  10       53.03       59.04      8.78 o 
   1   8  10      413.71      368.60     26.25 o 
   2   8  10        3.55        9.22      6.86 o 
   3   8  10        3.29       10.11      7.23 o 
   4   8  10      175.61      169.18     23.62 o 
 -12   9  10        1.07        2.91      6.96 o 
 -11   9  10       33.72       22.43     10.02 o 
 -10   9  10        1.03       11.92     10.14 o 
  -9   9  10      122.83      111.22      7.83 o 
  -8   9  10       22.22       15.95      7.00 o 
  -7   9  10       37.81       33.15      8.68 o 
  -6   9  10       15.89       16.93      8.55 o 
  -5   9  10        0.78       -6.92      6.92 o 
  -4   9  10       37.65       59.76      7.05 o 
  -3   9  10       15.33       14.03      7.57 o 
  -2   9  10       25.81       28.13      6.89 o 
  -1   9  10        0.92       -0.57      6.92 o 
   0   9  10       32.86       34.06      7.18 o 
   1   9  10        2.55        5.27      8.35 o 
   2   9  10       71.59       58.98     19.34 o 
   3   9  10        0.04       -5.92      9.74 o 
 -10  10  10        2.44       -9.85     10.22 o 
  -9  10  10      131.87      137.46     11.01 o 
  -8  10  10       40.05       28.77     11.78 o 
  -7  10  10      108.59      105.57      8.90 o 
  -6  10  10        0.21       -6.54      6.54 o 
  -5  10  10       15.98       21.65      6.88 o 
  -4  10  10      108.85      113.12      9.85 o 
  -3  10  10       56.68       61.05     15.72 o 
  -2  10  10        4.90       16.79     11.38 o 
  -1  10  10       72.31       64.80     10.38 o 
   0  10  10        1.22       12.43      7.10 o 
   1  10  10        0.56       -6.01      9.44 o 
  -9  11  10       92.15       82.35      8.92 o 
  -8  11  10       93.27       81.94      8.84 o 
  -7  11  10        7.72        2.94     10.22 o 
  -6  11  10       16.55       23.20      8.26 o 
  -5  11  10        8.99       -0.91     11.27 o 
  -4  11  10       35.11       18.38      8.47 o 
  -3  11  10       29.34       25.32     10.13 o 
  -2  11  10        1.94       -4.27      9.91 o 
  -1 -14  11        4.99       -1.23      5.36 o 
   0 -14  11       20.71       17.25      6.45 o 
   1 -14  11      180.44      151.42      9.68 o 
   2 -14  11      126.06      114.71      8.65 o 
   3 -14  11       89.18       69.15      8.49 o 
   4 -14  11        1.57       11.10      7.64 o 
   5 -14  11       44.25       29.32      6.93 o 
   6 -14  11        0.77        7.21      6.43 o 
   7 -14  11        2.03        3.24      8.34 o 
  -3 -13  11       78.51       61.93      8.17 o 
  -2 -13  11        0.77       -0.50      9.11 o 
  -1 -13  11       17.42       12.92      6.48 o 
   0 -13  11       41.84       29.23      6.58 o 
   1 -13  11       84.41       85.21     10.88 o 
   2 -13  11        3.26        4.94      7.13 o 
   3 -13  11      168.89      178.24      8.19 o 
   4 -13  11        0.34        0.80      5.64 o 
   5 -13  11       53.33       60.37      8.33 o 
   6 -13  11      134.98      106.30     11.34 o 
   7 -13  11        0.47        9.84      7.74 o 
   8 -13  11        1.16       -6.56      6.56 o 
  -5 -12  11      192.93      164.08      8.97 o 
  -4 -12  11       65.51       61.86      6.09 o 
  -3 -12  11        6.65        8.20      7.07 o 
  -2 -12  11      131.30      105.79      6.74 o 
  -1 -12  11      251.45      221.24      5.70 o 
   0 -12  11       27.63       18.51      4.29 o 
   1 -12  11        0.77        7.43      5.45 o 
   2 -12  11      106.41       99.12      7.40 o 
   3 -12  11      184.28      186.88      8.25 o 
   4 -12  11       61.01       61.43      5.48 o 
   5 -12  11       54.70       60.52      5.13 o 
   6 -12  11        5.35        1.82      6.94 o 
   7 -12  11       11.28        7.87      7.92 o 
   8 -12  11       39.25       37.47      8.48 o 
   9 -12  11       28.89       19.32      8.45 o 
  -6 -11  11        8.97       10.41      7.06 o 
  -5 -11  11       60.60       51.10      7.27 o 
  -4 -11  11       11.17        5.24      4.88 o 
  -3 -11  11       27.90       42.60      4.90 o 
  -2 -11  11      326.73      342.00      6.79 o 
  -1 -11  11       12.58       12.09      5.16 o 
   0 -11  11        3.83        7.24      5.98 o 
   1 -11  11       26.71       21.36      4.27 o 
   2 -11  11      379.79      379.34     11.77 o 
   3 -11  11      296.66      324.11      7.76 o 
   4 -11  11      377.61      411.56      8.04 o 
   5 -11  11       70.49       73.03      8.70 o 
   6 -11  11        6.96       11.00      6.83 o 
   7 -11  11       53.86       48.13      7.12 o 
   8 -11  11       42.31       44.51      7.13 o 
   9 -11  11       32.26       34.88      8.48 o 
  10 -11  11       82.25       53.31     19.57 o 
  -7 -10  11      249.51      254.41     14.23 o 
  -6 -10  11        1.55        2.33      9.34 o 
  -5 -10  11       18.12       18.88      7.14 o 
  -4 -10  11       41.64       41.81      6.00 o 
  -3 -10  11      216.41      219.20      5.54 o 
  -2 -10  11      368.03      349.65      7.80 o 
  -1 -10  11      406.68      363.96     10.39 o 
   0 -10  11      334.31      350.94      5.90 o 
   1 -10  11      454.84      477.43      7.79 o 
   2 -10  11       81.17       73.27      6.07 o 
   3 -10  11       38.97       33.08      4.58 o 
   4 -10  11      125.11      116.53      6.21 o 
   5 -10  11       36.71       30.18      5.85 o 
   6 -10  11       47.35       46.87      7.00 o 
   7 -10  11       97.16      101.19      7.26 o 
   8 -10  11       75.90       84.86      7.37 o 
   9 -10  11       38.57       28.24      7.73 o 
  10 -10  11        1.23        0.34      9.88 o 
  11 -10  11        2.05       -5.77      9.27 o 
  -8  -9  11        0.10       -1.93      6.47 o 
  -7  -9  11      175.70      147.25      9.51 o 
  -6  -9  11        6.28        4.60      7.14 o 
  -5  -9  11        3.93       12.18      5.74 o 
  -4  -9  11      151.42      135.42      4.59 o 
  -3  -9  11       30.43       28.89      5.00 o 
  -2  -9  11        5.51        2.12      4.95 o 
  -1  -9  11      119.20      122.14      5.71 o 
   0  -9  11       18.44       10.07      3.69 o 
   1  -9  11      700.67      702.15     15.61 o 
   2  -9  11       99.80      117.84      4.96 o 
   3  -9  11      196.69      201.06      8.01 o 
   4  -9  11       19.73       27.90      5.89 o 
   5  -9  11        9.02        8.08      5.82 o 
   6  -9  11       59.85       68.60      6.05 o 
   7  -9  11      369.49      448.75     11.75 o 
   8  -9  11      164.09      168.76      7.65 o 
   9  -9  11        3.71        1.85      6.85 o 
  10  -9  11       88.46       70.38     26.78 o 
  11  -9  11        3.86        9.52      9.70 o 
  -9  -8  11      108.28      114.31     13.66 o 
  -8  -8  11        0.61       -3.29      8.29 o 
  -7  -8  11        6.20       -4.89      5.84 o 
  -6  -8  11       37.24       38.95     13.02 o 
  -5  -8  11      397.64      360.16     13.27 o 
  -4  -8  11      165.94      150.13      7.07 o 
  -3  -8  11       57.02       42.59      4.19 o 
  -2  -8  11      266.52      262.46     10.14 o 
  -1  -8  11     1078.46     1183.38     12.02 o 
   0  -8  11     1156.90     1229.12      8.89 o 
   1  -8  11       32.53       31.35      6.20 o 
   2  -8  11      476.44      519.08      7.94 o 
   3  -8  11       12.49        5.07      5.31 o 
   4  -8  11        1.58        2.55      4.24 o 
   5  -8  11      170.15      170.23      6.52 o 
   6  -8  11      387.28      426.62      7.36 o 
   7  -8  11       56.72       60.21      6.07 o 
   8  -8  11        5.15        3.03      6.79 o 
   9  -8  11       78.15       66.97     24.49 o 
  10  -8  11      152.88      156.74     49.52 o 
  11  -8  11        0.17       -0.67      8.84 o 
 -10  -7  11       23.23       33.33     10.20 o 
  -9  -7  11       75.01       62.58      6.64 o 
  -8  -7  11       52.19       43.78      4.97 o 
  -7  -7  11        3.37        0.57      6.79 o 
  -6  -7  11      243.61      228.25      9.19 o 
  -5  -7  11      195.95      197.98      6.00 o 
  -4  -7  11        0.08       -1.23      4.44 o 
  -3  -7  11       71.75       69.51      4.32 o 
  -2  -7  11      208.67      214.67      8.09 o 
  -1  -7  11      433.61      448.45     14.12 o 
   0  -7  11      108.94      100.99      4.68 o 
   1  -7  11       51.67       50.99      4.89 o 
   2  -7  11        1.63       -1.57      5.36 o 
   3  -7  11      502.07      515.59     12.79 o 
   4  -7  11       93.05       84.74      6.88 o 
   5  -7  11       30.69       45.63      6.09 o 
   6  -7  11      165.56      200.20      6.91 o 
   7  -7  11       49.00       37.52      4.70 o 
   8  -7  11       88.05       82.24     23.20 o 
   9  -7  11       36.51       20.26      8.75 o 
  10  -7  11       57.67       34.31     13.50 o 
  11  -7  11       21.76       16.02     10.31 o 
 -11  -6  11       62.09       61.84      9.64 o 
 -10  -6  11       27.34       49.60     18.24 o 
  -9  -6  11       19.45       10.45      6.82 o 
  -8  -6  11       43.10       41.68      6.11 o 
  -7  -6  11      137.25      134.01      6.14 o 
  -6  -6  11      205.89      194.67      5.68 o 
  -5  -6  11      157.37      136.94      6.64 o 
  -4  -6  11       48.17       52.67      5.22 o 
  -3  -6  11      923.98     1000.79      8.45 o 
  -2  -6  11       46.81       45.79      4.88 o 
  -1  -6  11      164.11      165.78      5.34 o 
   0  -6  11      186.75      194.17      4.95 o 
   1  -6  11        4.59        0.11      4.29 o 
   2  -6  11        0.35       -5.00      7.26 o 
   3  -6  11      865.94      885.75     24.52 o 
   4  -6  11     1728.71     1909.80     19.53 o 
   5  -6  11      116.18      132.55      6.50 o 
   6  -6  11       94.25       73.03      4.86 o 
   7  -6  11        6.49       11.93      5.74 o 
   8  -6  11      371.10      400.24    100.31 o 
   9  -6  11        0.54        1.07      7.50 o 
  10  -6  11        3.31        2.44      6.53 o 
  11  -6  11       15.35        7.72      8.82 o 
 -11  -5  11        3.08        4.22     10.06 o 
 -10  -5  11       71.18       61.73      6.17 o 
  -9  -5  11        1.51        0.40      5.92 o 
  -8  -5  11      251.98      268.53      7.70 o 
  -7  -5  11       29.40       40.67      5.06 o 
  -6  -5  11       13.97       21.25      4.13 o 
  -5  -5  11      420.01      430.84     12.65 o 
  -4  -5  11      106.07       98.42      5.17 o 
  -3  -5  11      554.03      576.35      7.46 o 
  -2  -5  11      200.95      195.81      5.53 o 
  -1  -5  11        0.04        1.73      4.90 o 
   0  -5  11       31.68       31.15      4.98 o 
   1  -5  11      362.84      370.71     14.21 o 
   2  -5  11        0.04       -2.00      3.97 o 
   3  -5  11      211.28      242.88      5.78 o 
   4  -5  11      776.73      849.76     39.25 o 
   5  -5  11      171.55      138.69      6.65 o 
   6  -5  11       27.57       34.23      6.07 o 
   7  -5  11        3.26        9.12      5.61 o 
   8  -5  11      182.84      171.87     49.83 o 
   9  -5  11       19.17       20.92      9.19 o 
  10  -5  11        1.20       -2.13      6.48 o 
  11  -5  11       59.06       43.08     16.64 o 
 -12  -4  11        9.99        6.98     10.18 o 
 -11  -4  11       19.78        8.24      8.17 o 
 -10  -4  11       22.02       21.61      6.91 o 
  -9  -4  11        1.72       -0.07      6.84 o 
  -8  -4  11      163.62      169.93      6.30 o 
  -7  -4  11      263.89      282.27      6.64 o 
  -6  -4  11        7.10        8.72      4.56 o 
  -5  -4  11     1546.91     1694.60     22.58 o 
  -4  -4  11      400.05      418.72     10.15 o 
  -3  -4  11      210.28      214.90      5.09 o 
  -2  -4  11       76.61       82.84      4.58 o 
  -1  -4  11        1.40        1.68      3.83 o 
   0  -4  11      199.97      181.54     11.52 o 
   1  -4  11      347.14      364.92      5.66 o 
   2  -4  11     1261.15     1333.32     25.29 o 
   3  -4  11      743.06      682.03     12.35 o 
   4  -4  11     1125.63     1047.08     96.96 o 
   5  -4  11       11.67        5.59      6.33 o 
   6  -4  11      986.48     1044.92    106.12 o 
   7  -4  11       26.13       16.17     12.23 o 
   8  -4  11       59.16       59.45     39.86 o 
   9  -4  11       75.21       57.07     22.25 o 
  10  -4  11       13.31        3.97      6.55 o 
  11  -4  11        2.28        1.25      8.00 o 
 -12  -3  11        0.27        0.14      8.02 o 
 -11  -3  11        2.37       11.07      6.67 o 
 -10  -3  11       55.19       60.89      6.96 o 
  -9  -3  11        0.21        1.35      4.77 o 
  -8  -3  11       11.13       17.44      6.56 o 
  -7  -3  11       98.09       91.78      6.16 o 
  -6  -3  11        0.10        6.48      5.39 o 
  -5  -3  11      826.76      813.35     18.58 o 
  -4  -3  11      354.32      337.34      7.53 o 
  -3  -3  11      343.33      365.11      5.62 o 
  -2  -3  11      669.29      647.67     19.55 o 
  -1  -3  11        9.44        8.62      4.43 o 
   0  -3  11      121.02      127.85      6.75 o 
   1  -3  11      792.20      796.13     40.02 o 
   2  -3  11      324.39      346.46     24.12 o 
   3  -3  11      379.36      298.89     29.59 o 
   4  -3  11      469.01      442.66     33.55 o 
   5  -3  11       17.63        0.54      7.71 o 
   6  -3  11      320.88      314.35     40.45 o 
   7  -3  11       59.58       40.87     14.96 o 
   8  -3  11       67.04       44.42     25.84 o 
   9  -3  11       93.61       62.76     47.50 o 
  10  -3  11      119.49       69.03     50.59 o 
  11  -3  11        0.01       -1.99     10.39 o 
 -13  -2  11       12.08        4.33     11.62 o 
 -12  -2  11       35.18       37.39      8.22 o 
 -11  -2  11       51.24       58.40      6.88 o 
 -10  -2  11      144.89      154.58      7.34 o 
  -9  -2  11       81.43       83.92      5.91 o 
  -8  -2  11       33.64       34.02      5.99 o 
  -7  -2  11     1282.81     1312.30     52.86 o 
  -6  -2  11      652.13      639.35     17.67 o 
  -5  -2  11      230.72      227.25      6.75 o 
  -4  -2  11      329.15      355.15     10.78 o 
  -3  -2  11       72.05       77.62      5.29 o 
  -2  -2  11       20.77       26.73      6.35 o 
  -1  -2  11      836.75      879.36     32.50 o 
   0  -2  11      172.09      205.74      9.69 o 
   1  -2  11        5.04        3.60      5.17 o 
   2  -2  11       53.88       43.93      5.23 o 
   3  -2  11      117.26      103.35      5.53 o 
   4  -2  11     1376.85     1518.41     91.97 o 
   5  -2  11        2.33       -4.30      7.72 o 
   6  -2  11      139.59      135.95      7.53 o 
   7  -2  11      171.24      138.53     32.65 o 
   8  -2  11       11.51        5.70      8.11 o 
   9  -2  11        1.12        0.85      7.84 o 
  10  -2  11       29.82       16.17      9.54 o 
  11  -2  11        5.55        7.87     10.77 o 
 -13  -1  11        0.80       -3.93      8.49 o 
 -12  -1  11       46.53       44.92      8.14 o 
 -11  -1  11       19.42       20.30      6.79 o 
 -10  -1  11        5.15       24.60      6.78 o 
  -9  -1  11      128.03      120.27      6.28 o 
  -8  -1  11        4.23        3.98      5.97 o 
  -7  -1  11      285.81      308.34      7.04 o 
  -6  -1  11        0.90        0.35      4.88 o 
  -5  -1  11       41.64       35.47      4.03 o 
  -4  -1  11       40.26       43.90      5.27 o 
  -3  -1  11      182.22      168.43     14.40 o 
  -2  -1  11        8.71        9.18      6.36 o 
  -1  -1  11      694.75      733.05     46.44 o 
   0  -1  11       76.54       83.91      6.73 o 
   1  -1  11      263.44      214.84      6.14 o 
   2  -1  11       93.08       97.24      5.52 o 
   3  -1  11      100.99      110.43      6.76 o 
   4  -1  11      401.15      413.64     47.71 o 
   5  -1  11        0.86       -1.68      6.15 o 
   6  -1  11      284.94      283.06     18.64 o 
   7  -1  11      175.21      143.32     21.22 o 
   8  -1  11      113.10      103.41     25.60 o 
   9  -1  11       20.52       19.21     11.84 o 
  10  -1  11        5.77        2.39     10.85 o 
 -13   0  11        2.58        0.53      8.41 o 
 -12   0  11        0.79        1.87      6.57 o 
 -11   0  11      123.51      117.42      7.49 o 
 -10   0  11        1.68        1.06      7.67 o 
  -9   0  11     1082.24     1081.81     62.82 o 
  -8   0  11      626.65      649.16     23.05 o 
  -7   0  11        7.04        3.57      6.24 o 
  -6   0  11      136.68      142.32      9.55 o 
  -5   0  11      148.36      162.41      6.94 o 
  -4   0  11        0.96       -5.05      6.32 o 
  -3   0  11      483.63      513.84     45.15 o 
  -2   0  11      340.51      351.10      8.95 o 
  -1   0  11       81.99       63.54      5.61 o 
   0   0  11      219.25      207.28      6.09 o 
   1   0  11      111.46      130.72      6.73 o 
   2   0  11      450.74      541.70     15.49 o 
   3   0  11       28.45       23.71      9.22 o 
   4   0  11      156.22      201.79      6.93 o 
   5   0  11       39.23       37.28      6.14 o 
   6   0  11       84.44       78.72      5.58 o 
   7   0  11        0.73        6.30      8.53 o 
   8   0  11       41.24       39.38     11.56 o 
   9   0  11        7.06        2.35     12.51 o 
  10   0  11       10.05       11.63      9.82 o 
 -13   1  11        9.09        9.49      8.43 o 
 -12   1  11       30.95       35.58      6.69 o 
 -11   1  11       51.40       52.68     10.22 o 
 -10   1  11        0.17       -5.06      7.45 o 
  -9   1  11      366.71      318.38     49.86 o 
  -8   1  11      136.81       99.26      7.72 o 
  -7   1  11       96.13       94.34      6.46 o 
  -6   1  11        0.71       -0.12      5.57 o 
  -5   1  11      462.60      437.46     14.75 o 
  -4   1  11       42.25       36.52      6.59 o 
  -3   1  11       50.46       59.84      5.56 o 
  -2   1  11       20.66       13.62      5.28 o 
  -1   1  11      824.83      712.74      7.44 o 
   0   1  11      451.91      433.46      9.22 o 
   1   1  11      798.93      781.87      8.34 o 
   2   1  11     1563.82     1765.67     33.23 o 
   3   1  11       54.94       39.56      7.82 o 
   4   1  11        7.63        9.43      6.94 o 
   5   1  11      279.28      253.37      6.99 o 
   6   1  11       66.21       65.42      7.40 o 
   7   1  11        0.08       -1.84      8.44 o 
   8   1  11       40.99       27.62      8.61 o 
   9   1  11       58.77       52.77     10.44 o 
 -13   2  11       71.03       72.39      9.99 o 
 -12   2  11       25.35       22.20      6.50 o 
 -11   2  11      276.99      267.91     68.31 o 
 -10   2  11      161.33      152.58     36.51 o 
  -9   2  11       74.34       71.96     15.27 o 
  -8   2  11      215.42      214.73     24.35 o 
  -7   2  11        2.54       -6.50      7.66 o 
  -6   2  11        8.76       13.51      7.90 o 
  -5   2  11     1586.65     1761.00     14.81 o 
  -4   2  11     1630.10     1676.79     11.58 o 
  -3   2  11      808.34      795.40     25.64 o 
  -2   2  11      443.55      418.40     15.78 o 
  -1   2  11       90.77      108.00      5.75 o 
   0   2  11     2100.43     2359.01    143.30 o 
   1   2  11      570.55      635.90     11.88 o 
   2   2  11      402.00      454.77      8.01 o 
   3   2  11      483.26      470.88     18.12 o 
   4   2  11       11.26       11.56      5.62 o 
   5   2  11        4.66       -1.76      5.81 o 
   6   2  11        5.15        6.78      8.60 o 
   7   2  11        2.04        4.45      8.49 o 
   8   2  11       28.91       30.28     10.34 o 
   9   2  11       80.04       73.78     10.60 o 
 -13   3  11       83.41       61.85     10.55 o 
 -12   3  11        1.97        1.05      6.34 o 
 -11   3  11      101.42       92.11     31.27 o 
 -10   3  11        4.77        0.25      6.59 o 
  -9   3  11        3.61        0.73      6.72 o 
  -8   3  11        3.50       10.51      7.12 o 
  -7   3  11        7.34        6.70      7.58 o 
  -6   3  11      132.93      122.72      8.22 o 
  -5   3  11      158.38      155.85      7.16 o 
  -4   3  11      203.91      239.80      9.49 o 
  -3   3  11      225.63      203.80     12.17 o 
  -2   3  11       27.74       36.62      7.90 o 
  -1   3  11       16.77       23.47      6.45 o 
   0   3  11      399.99      438.56      9.13 o 
   1   3  11        7.14        8.78      6.18 o 
   2   3  11      712.64      714.98     29.18 o 
   3   3  11      322.97      332.06     10.32 o 
   4   3  11      124.52      123.33      7.79 o 
   5   3  11       33.53       37.38      9.22 o 
   6   3  11       44.58       40.59      7.11 o 
   7   3  11       36.95       21.52     13.75 o 
   8   3  11       78.14       75.97      8.87 o 
 -13   4  11      147.44      140.26     40.10 o 
 -12   4  11       35.79       21.88     13.28 o 
 -11   4  11       25.23       12.72      7.52 o 
 -10   4  11       40.12       17.39     21.24 o 
  -9   4  11       19.80       11.22      6.79 o 
  -8   4  11       12.74       12.15      7.86 o 
  -7   4  11      330.53      373.19      8.76 o 
  -6   4  11      242.15      263.68      8.52 o 
  -5   4  11      198.59      213.28      8.33 o 
  -4   4  11      721.24      677.81     26.92 o 
  -3   4  11      127.89      155.27      8.22 o 
  -2   4  11      919.75     1091.21     10.82 o 
  -1   4  11        6.14       14.87     10.29 o 
   0   4  11       37.60       30.46      6.44 o 
   1   4  11      130.93      143.00      6.65 o 
   2   4  11      103.50      121.61      8.57 o 
   3   4  11      147.37      122.38      6.49 o 
   4   4  11       98.44       98.29      7.55 o 
   5   4  11        0.06        0.25      8.50 o 
   6   4  11       66.58       56.11      7.37 o 
   7   4  11        2.33       -8.67      8.67 o 
 -13   5  11       19.33       11.30      9.43 o 
 -12   5  11       12.42        6.68      9.28 o 
 -11   5  11        1.86        4.19      6.46 o 
 -10   5  11      100.81       82.24     60.70 o 
  -9   5  11       80.89       74.58     19.54 o 
  -8   5  11       26.40       21.03      7.33 o 
  -7   5  11       29.91       35.24      6.08 o 
  -6   5  11        9.06       13.49      7.33 o 
  -5   5  11      308.48      281.84      6.44 o 
  -4   5  11       50.52       50.71     15.18 o 
  -3   5  11        3.18       -1.02      6.20 o 
  -2   5  11      141.49      138.64      6.71 o 
  -1   5  11      174.19      196.97      6.91 o 
   0   5  11      274.54      282.01     23.82 o 
   1   5  11       89.74       77.48      9.92 o 
   2   5  11       35.81       45.48      7.23 o 
   3   5  11        1.00       -3.46      8.52 o 
   4   5  11       51.69       52.00      8.73 o 
   5   5  11      142.08      118.60     15.78 o 
   6   5  11      176.18      154.60     12.50 o 
   7   5  11       37.21       34.47     12.00 o 
 -13   6  11       39.76       17.67      9.37 o 
 -12   6  11        4.83        7.06      7.72 o 
 -11   6  11        9.66        0.98      8.02 o 
 -10   6  11       70.94       50.09     36.45 o 
  -9   6  11      289.10      263.99     22.00 o 
  -8   6  11       19.33       21.41      8.80 o 
  -7   6  11        0.82        9.23      7.07 o 
  -6   6  11        1.31       -7.34      9.46 o 
  -5   6  11       27.32       25.59      5.97 o 
  -4   6  11      465.21      514.51     12.58 o 
  -3   6  11       42.57       40.10      6.22 o 
  -2   6  11       42.35       56.47      5.32 o 
  -1   6  11      529.59      577.15     12.79 o 
   0   6  11      168.59      161.78      7.89 o 
   1   6  11        3.34       12.26     15.12 o 
   2   6  11        0.75        4.46      8.45 o 
   3   6  11      132.68       96.84      7.54 o 
   4   6  11      102.92       98.20      7.55 o 
   5   6  11      113.29       84.06     24.79 o 
   6   6  11       20.31       11.65      7.17 o 
 -12   7  11        1.58        5.24      9.46 o 
 -11   7  11       56.83       31.90     29.48 o 
 -10   7  11       25.99       26.95      8.33 o 
  -9   7  11       30.11       22.40      7.13 o 
  -8   7  11        1.33       -1.51      8.57 o 
  -7   7  11        6.28        8.31      9.89 o 
  -6   7  11       80.67       88.18     10.95 o 
  -5   7  11       21.02       23.83      7.46 o 
  -4   7  11      238.23      237.22      8.09 o 
  -3   7  11        3.48       -1.76      7.48 o 
  -2   7  11      227.86      208.90      7.81 o 
  -1   7  11      237.97      234.90      9.49 o 
   0   7  11       82.46       83.17      8.82 o 
   1   7  11        2.58       -8.18      8.43 o 
   2   7  11       11.82        8.74      6.03 o 
   3   7  11       11.77       24.22     10.22 o 
   4   7  11      183.14      167.76      9.30 o 
 -12   8  11       18.31        5.01     11.29 o 
 -11   8  11      282.26      220.65    119.58 o 
 -10   8  11       59.88       62.72     11.40 o 
  -9   8  11       12.17       22.69      9.81 o 
  -8   8  11        0.93       -4.88      8.59 o 
  -7   8  11        8.79        7.39      7.05 o 
  -6   8  11      120.78      145.21      9.04 o 
  -5   8  11      118.31      125.36      8.96 o 
  -4   8  11        1.18       -3.13      8.50 o 
  -3   8  11      117.36      128.39     13.69 o 
  -2   8  11       72.49       92.30      8.81 o 
  -1   8  11        0.46       -2.56      5.98 o 
   0   8  11       97.89      113.25      7.28 o 
   1   8  11        0.24        4.01      8.11 o 
   2   8  11       26.08       12.84     13.93 o 
   3   8  11       47.14       36.92     15.33 o 
 -11   9  11       59.15       48.33     13.58 o 
 -10   9  11       44.40       42.08      8.47 o 
  -9   9  11        4.89        1.34     10.29 o 
  -8   9  11       31.27       37.44      8.56 o 
  -7   9  11        4.16        7.71      8.49 o 
  -6   9  11      138.51      126.96     14.11 o 
  -5   9  11       31.60        1.90      8.19 o 
  -4   9  11       38.20       35.28      6.14 o 
  -3   9  11      165.72      158.67     15.25 o 
  -2   9  11        1.26        3.03     13.99 o 
  -1   9  11        2.46        4.66      8.27 o 
   0   9  11       15.32       13.47      8.39 o 
   1   9  11       25.58       19.53      8.34 o 
   2   9  11       19.72       16.11     11.87 o 
  -9  10  11        5.00        5.78     10.28 o 
  -8  10  11       85.94       83.80     10.72 o 
  -7  10  11       10.81        6.49     10.33 o 
  -6  10  11       24.80       34.31     10.66 o 
  -5  10  11       51.82       48.53     12.41 o 
  -4  10  11       61.47       55.89     10.37 o 
  -3  10  11       14.13       13.31     13.83 o 
  -2  10  11        7.22        3.84      8.41 o 
  -1  10  11       19.91       24.20     17.28 o 
  -6  11  11        0.77        2.51     11.67 o 
  -5  11  11       51.80       24.47     17.25 o 
  -4  11  11        0.31       -8.59      8.59 o 
   0 -14  12       28.32       29.87     11.51 o 
   1 -14  12       29.94        9.21     14.21 o 
   2 -14  12       24.70       16.64      6.43 o 
   3 -14  12        2.40        1.31      5.80 o 
   4 -14  12       33.88       19.15      6.94 o 
   5 -14  12       24.90       23.14      7.90 o 
  -2 -13  12        0.85       11.54      5.74 o 
  -1 -13  12      132.29      136.63     13.07 o 
   0 -13  12       69.04       62.31      6.93 o 
   1 -13  12      336.08      341.06      8.04 o 
   2 -13  12      432.15      413.80      7.02 o 
   3 -13  12      118.69      111.06      8.64 o 
   4 -13  12       12.25        8.09      6.46 o 
   5 -13  12       80.26       75.72      8.60 o 
   6 -13  12       33.96       38.77      8.38 o 
   7 -13  12        2.33        5.45      8.26 o 
   8 -13  12       45.37       34.03     12.30 o 
  -4 -12  12      160.66      125.74     11.62 o 
  -3 -12  12       66.18       52.44      8.60 o 
  -2 -12  12       89.06       82.91      7.19 o 
  -1 -12  12       37.23       37.79      9.20 o 
   0 -12  12       41.62       41.59      6.11 o 
   1 -12  12      191.17      174.96      8.96 o 
   2 -12  12      161.00      165.11      6.59 o 
   3 -12  12       69.49       61.06      6.18 o 
   4 -12  12      100.07      106.37      7.20 o 
   5 -12  12       62.88       53.93      6.18 o 
   6 -12  12       19.66       13.31      9.35 o 
   7 -12  12        0.23        2.14      8.26 o 
   8 -12  12        2.72       -1.26      6.54 o 
   9 -12  12       86.24       83.13     10.95 o 
  -6 -11  12       42.08       24.81      9.70 o 
  -5 -11  12       82.27       90.58     10.41 o 
  -4 -11  12       25.39       22.51      7.16 o 
  -3 -11  12       23.16       32.12      5.95 o 
  -2 -11  12        2.79       -2.22      6.41 o 
  -1 -11  12      515.47      488.27     20.47 o 
   0 -11  12      261.01      251.32     12.84 o 
   1 -11  12        0.64        3.42      6.46 o 
   2 -11  12       40.87       42.18      6.18 o 
   3 -11  12       71.13       75.86      7.36 o 
   4 -11  12       26.63       26.36      6.95 o 
   5 -11  12       44.73       43.13      6.10 o 
   6 -11  12      110.96      128.61      7.33 o 
   7 -11  12        0.46        0.85      6.01 o 
   8 -11  12       72.99       61.20      8.57 o 
   9 -11  12        3.36       -5.84      8.49 o 
  10 -11  12       12.40        6.19      8.46 o 
  -7 -10  12      130.45       90.83      7.69 o 
  -6 -10  12       54.96       51.22      7.35 o 
  -5 -10  12        0.80       -0.63      5.01 o 
  -4 -10  12       40.75       40.28      4.22 o 
  -3 -10  12       73.55       78.30      8.09 o 
  -2 -10  12      466.71      479.85     20.51 o 
  -1 -10  12       91.98       85.78      5.37 o 
   0 -10  12      422.01      434.09      6.91 o 
   1 -10  12       52.09       53.24      8.56 o 
   2 -10  12       99.11       92.90      6.00 o 
   3 -10  12       48.39       51.43      6.26 o 
   4 -10  12      152.36      171.64      7.40 o 
   5 -10  12        4.28       -0.50      6.81 o 
   6 -10  12        0.43       -1.91      6.91 o 
   7 -10  12       19.68       22.72      6.96 o 
   8 -10  12      158.30      180.91      7.70 o 
   9 -10  12       42.12       30.46      9.92 o 
  10 -10  12       33.46       28.62     13.89 o 
  -8  -9  12      117.94      123.21     10.50 o 
  -7  -9  12      229.24      251.33      9.13 o 
  -6  -9  12       33.49       35.04      4.30 o 
  -5  -9  12       38.54       50.49      5.96 o 
  -4  -9  12       21.45       11.41      4.84 o 
  -3  -9  12      474.00      501.16     11.55 o 
  -2  -9  12      282.98      279.50      7.83 o 
  -1  -9  12       47.54       47.09      6.49 o 
   0  -9  12       51.55       68.09      5.22 o 
   1  -9  12       23.19       24.39      4.63 o 
   2  -9  12       84.48      104.39      6.09 o 
   3  -9  12      106.94      112.48      5.37 o 
   4  -9  12      176.82      205.77     14.07 o 
   5  -9  12      111.38      100.03      6.14 o 
   6  -9  12       79.74       76.09      7.08 o 
   7  -9  12      115.16      113.41      7.41 o 
   8  -9  12       13.04       21.70      7.13 o 
   9  -9  12       64.49       65.16     20.01 o 
  10  -9  12       22.37       13.31      8.17 o 
  -9  -8  12       59.97       52.21     10.26 o 
  -8  -8  12       61.06       81.18      8.50 o 
  -7  -8  12        0.57        4.91      5.67 o 
  -6  -8  12        2.91        7.31      5.83 o 
  -5  -8  12       12.54       18.43      5.93 o 
  -4  -8  12        5.60        1.32      5.73 o 
  -3  -8  12       14.63       15.65      4.45 o 
  -2  -8  12      148.10      155.63      7.46 o 
  -1  -8  12       46.04       44.55      4.66 o 
   0  -8  12      360.56      381.58     12.44 o 
   1  -8  12      298.46      302.50     14.83 o 
   2  -8  12      644.21      688.53     13.19 o 
   3  -8  12        7.37        9.31      5.08 o 
   4  -8  12       25.10       17.39      5.09 o 
   5  -8  12      303.96      323.89     12.99 o 
   6  -8  12      325.27      352.14      7.04 o 
   7  -8  12       70.70       82.27      7.75 o 
   8  -8  12        6.74       -4.64      6.85 o 
   9  -8  12       37.97       25.61     12.01 o 
  10  -8  12       13.98        6.35      8.15 o 
  11  -8  12       16.25       11.61      9.81 o 
 -10  -7  12      163.48      142.22     10.53 o 
  -9  -7  12       75.88       95.71      9.26 o 
  -8  -7  12       56.71       56.90      7.29 o 
  -7  -7  12        0.46        8.41      5.93 o 
  -6  -7  12       12.33        5.34      5.91 o 
  -5  -7  12      687.98      695.30     16.49 o 
  -4  -7  12      372.15      361.51      8.06 o 
  -3  -7  12      160.96      174.15      6.27 o 
  -2  -7  12      282.85      339.28      8.90 o 
  -1  -7  12       30.99       33.94      4.69 o 
   0  -7  12        0.10        5.29      4.65 o 
   1  -7  12       32.72       26.77      4.42 o 
   2  -7  12      779.26      881.81     11.07 o 
   3  -7  12      238.59      206.42      5.03 o 
   4  -7  12       53.66       44.77      6.11 o 
   5  -7  12       39.47       37.92      5.18 o 
   6  -7  12       74.59       97.09      6.22 o 
   7  -7  12       60.62       71.87      7.30 o 
   8  -7  12       11.52        6.50      5.92 o 
   9  -7  12       90.30       61.05     23.00 o 
  10  -7  12      115.61       82.28     28.71 o 
  11  -7  12      109.52       73.28     27.73 o 
 -10  -6  12       64.06       58.94      8.43 o 
  -9  -6  12       16.94       27.34      6.85 o 
  -8  -6  12        0.24       -2.96      6.75 o 
  -7  -6  12       48.41       46.67      6.07 o 
  -6  -6  12      105.35      114.31      5.43 o 
  -5  -6  12        2.91        3.89      5.79 o 
  -4  -6  12        9.94        8.21      5.07 o 
  -3  -6  12      135.33      137.97      6.67 o 
  -2  -6  12      702.12      746.79      7.88 o 
  -1  -6  12       85.81       95.48      5.00 o 
   0  -6  12      339.97      332.77      8.00 o 
   1  -6  12       60.68       61.28      5.48 o 
   2  -6  12      518.25      543.77      7.66 o 
   3  -6  12      907.28      980.83     19.17 o 
   4  -6  12      720.53      817.72     13.37 o 
   5  -6  12       18.45       26.89      6.99 o 
   6  -6  12        0.10        6.71      5.79 o 
   7  -6  12       75.99       70.16      6.84 o 
   8  -6  12       11.72        2.67      6.72 o 
   9  -6  12       40.00       35.09     14.23 o 
  10  -6  12       46.54       31.72     15.77 o 
  11  -6  12       13.14        9.31      9.89 o 
 -11  -5  12       10.32       12.70      8.28 o 
 -10  -5  12       28.03       49.88      8.28 o 
  -9  -5  12       43.88       51.09      6.20 o 
  -8  -5  12        3.69        3.45      6.84 o 
  -7  -5  12      777.30      787.44     15.81 o 
  -6  -5  12      462.49      438.42      6.49 o 
  -5  -5  12      498.31      557.19      7.37 o 
  -4  -5  12     1068.26     1134.04     31.80 o 
  -3  -5  12      382.96      410.14      7.25 o 
  -2  -5  12       98.79       86.92      6.35 o 
  -1  -5  12       16.90       10.22      6.17 o 
   0  -5  12      396.29      426.61     14.96 o 
   1  -5  12      486.85      491.43      7.47 o 
   2  -5  12      506.94      461.74     11.98 o 
   3  -5  12      279.62      267.94      7.03 o 
   4  -5  12      131.10      138.46      7.24 o 
   5  -5  12       15.42       11.17      5.24 o 
   6  -5  12      130.57      146.21      7.98 o 
   7  -5  12      117.33       96.84     18.63 o 
   8  -5  12      119.37       87.97     28.27 o 
   9  -5  12        4.54        1.05      6.75 o 
  10  -5  12       64.12       43.38     20.90 o 
  11  -5  12       79.35       71.02     26.98 o 
 -11  -4  12        4.42       13.27      8.21 o 
 -10  -4  12       14.23        4.89      6.86 o 
  -9  -4  12       45.61       39.71      7.28 o 
  -8  -4  12      212.90      223.68      8.73 o 
  -7  -4  12        0.05        1.03      4.43 o 
  -6  -4  12      103.60      105.22      6.15 o 
  -5  -4  12      255.62      268.62      6.77 o 
  -4  -4  12      325.30      359.15      7.18 o 
  -3  -4  12      182.26      179.44      5.05 o 
  -2  -4  12       29.68       27.07      5.43 o 
  -1  -4  12      238.01      237.72      5.16 o 
   0  -4  12        7.67        4.51      3.55 o 
   1  -4  12      314.15      337.57      8.60 o 
   2  -4  12      861.41      959.45     27.60 o 
   3  -4  12      143.88      155.74      6.70 o 
   4  -4  12        3.34        1.60      7.61 o 
   5  -4  12       71.88       71.52      7.64 o 
   6  -4  12        8.77        4.19      7.17 o 
   7  -4  12       87.73       73.29     32.03 o 
   8  -4  12       62.77       31.39     17.68 o 
   9  -4  12       10.25       11.28      6.78 o 
  10  -4  12       39.85       29.91     15.75 o 
  11  -4  12       17.62       16.03     10.91 o 
 -12  -3  12       18.68       15.00      6.40 o 
 -11  -3  12       16.17       19.89      6.28 o 
 -10  -3  12        5.67       -3.18      6.89 o 
  -9  -3  12      283.21      267.72      9.19 o 
  -8  -3  12       29.85       26.30      4.46 o 
  -7  -3  12        6.94       11.41      4.44 o 
  -6  -3  12      168.28      200.27      6.55 o 
  -5  -3  12       71.71       65.27      5.05 o 
  -4  -3  12        6.05       10.99      4.53 o 
  -3  -3  12       55.47       71.18      5.74 o 
  -2  -3  12      118.80      108.55      4.77 o 
  -1  -3  12      546.40      494.03     20.10 o 
   0  -3  12      108.41      102.68      6.66 o 
   1  -3  12      548.33      531.16      9.31 o 
   2  -3  12      104.00      123.99      5.94 o 
   3  -3  12       22.89       30.32      7.71 o 
   4  -3  12      492.45      507.68     54.85 o 
   5  -3  12      146.04      129.68     12.03 o 
   6  -3  12      177.75      151.47      6.67 o 
   7  -3  12       14.48        3.81      8.21 o 
   8  -3  12       46.37       24.27     23.68 o 
   9  -3  12      132.76      103.24     66.93 o 
  10  -3  12        0.21        4.22      9.49 o 
 -12  -2  12        0.71        7.50      8.09 o 
 -11  -2  12       99.48       77.31      7.56 o 
 -10  -2  12      243.90      274.92      8.00 o 
  -9  -2  12       17.88       22.94      7.05 o 
  -8  -2  12      102.15       91.52      4.89 o 
  -7  -2  12        1.06        5.01      5.57 o 
  -6  -2  12      257.57      257.56     11.07 o 
  -5  -2  12       74.01       83.50      7.65 o 
  -4  -2  12      118.13      115.19      5.81 o 
  -3  -2  12       35.50       42.51      4.51 o 
  -2  -2  12       53.80       69.97      6.50 o 
  -1  -2  12      410.96      386.07     19.59 o 
   0  -2  12       64.43       76.55      5.56 o 
   1  -2  12       18.28       31.94      9.31 o 
   2  -2  12       13.25        1.23      7.66 o 
   3  -2  12        4.74        2.35      7.57 o 
   4  -2  12       77.37       72.22      7.81 o 
   5  -2  12      126.70      135.22      7.96 o 
   6  -2  12       83.06       81.90      7.72 o 
   7  -2  12       10.45        4.73      6.75 o 
   8  -2  12       42.76       28.67     24.39 o 
   9  -2  12       76.28       42.17     25.95 o 
  10  -2  12        0.07       -3.29      9.60 o 
 -13  -1  12        8.56        8.41     11.34 o 
 -12  -1  12        6.02       12.50      8.02 o 
 -11  -1  12      266.86      238.12     25.01 o 
 -10  -1  12      108.74       97.31      7.29 o 
  -9  -1  12        0.57       -0.54      5.77 o 
  -8  -1  12      202.46      227.82      8.46 o 
  -7  -1  12        2.80        5.54      6.57 o 
  -6  -1  12       57.22       76.03      5.59 o 
  -5  -1  12       55.97       58.52      5.88 o 
  -4  -1  12       31.40       36.04      7.80 o 
  -3  -1  12     1368.21     1302.57     32.53 o 
  -2  -1  12      885.43      879.10     39.89 o 
  -1  -1  12     1613.39     1582.87     55.30 o 
   0  -1  12      960.86      884.71     14.91 o 
   1  -1  12       12.99        4.39      6.43 o 
   2  -1  12       40.15       51.14      7.75 o 
   3  -1  12      219.60      217.31     11.92 o 
   4  -1  12      234.47      258.59      8.29 o 
   5  -1  12        4.95       -0.75      6.00 o 
   6  -1  12      194.59      193.54      7.91 o 
   7  -1  12      249.39      240.88     38.63 o 
   8  -1  12        4.38       -2.54      8.17 o 
   9  -1  12        1.66       -1.03      9.76 o 
  10  -1  12        1.80       -7.65      9.57 o 
 -13   0  12        4.40        3.95      7.94 o 
 -12   0  12       33.62       33.84      8.52 o 
 -11   0  12       12.81        9.56      6.55 o 
 -10   0  12      113.39       98.15     15.00 o 
  -9   0  12       71.96       66.57      6.05 o 
  -8   0  12      220.92      236.30      6.81 o 
  -7   0  12      608.84      620.29      7.41 o 
  -6   0  12      974.43      897.91     59.21 o 
  -5   0  12      129.73      131.47     13.10 o 
  -4   0  12      198.79      207.13      8.63 o 
  -3   0  12     1245.15     1373.60     13.50 o 
  -2   0  12     1110.36     1118.51     66.74 o 
  -1   0  12      925.63     1097.97     12.17 o 
   0   0  12       44.03       52.77      6.60 o 
   1   0  12      136.37      126.16      6.86 o 
   2   0  12       21.98       43.12      7.83 o 
   3   0  12      163.44      178.43      8.08 o 
   4   0  12       32.73       41.39      6.24 o 
   5   0  12        3.76        3.89      5.86 o 
   6   0  12      156.52      147.15      9.26 o 
   7   0  12      168.49      147.68     14.30 o 
   8   0  12        2.27       -7.74     10.57 o 
   9   0  12        7.25       11.19      9.86 o 
 -13   1  12       84.07       77.45      8.71 o 
 -12   1  12        3.61       -2.58      8.24 o 
 -11   1  12       20.14       13.78      6.43 o 
 -10   1  12      172.18      180.81     40.70 o 
  -9   1  12       45.99       43.95      7.99 o 
  -8   1  12       83.09       78.63      6.30 o 
  -7   1  12        0.56        3.67      6.21 o 
  -6   1  12      265.36      242.70     26.98 o 
  -5   1  12      386.31      360.39      7.89 o 
  -4   1  12      212.42      231.53      8.54 o 
  -3   1  12       14.65       16.61      7.83 o 
  -2   1  12       83.24      110.70      9.25 o 
  -1   1  12       30.94       34.78      6.60 o 
   0   1  12     1187.83     1302.63     22.24 o 
   1   1  12      279.65      295.99     23.46 o 
   2   1  12      461.72      459.24     48.10 o 
   3   1  12       27.65       35.12      8.81 o 
   4   1  12      219.74      236.93      8.31 o 
   5   1  12      298.41      335.51      8.56 o 
   6   1  12        4.73        5.79      9.08 o 
   7   1  12       68.13       51.58      8.72 o 
   8   1  12       89.39       79.75      8.62 o 
   9   1  12       25.82       17.65     10.11 o 
 -13   2  12        4.02        1.96      8.84 o 
 -12   2  12       16.30        7.54      7.74 o 
 -11   2  12        4.94        7.85      6.36 o 
 -10   2  12       97.39       87.61     27.71 o 
  -9   2  12      116.00       91.68     15.11 o 
  -8   2  12      152.38      126.18     15.61 o 
  -7   2  12       10.08        9.87      6.13 o 
  -6   2  12      475.66      478.36      9.45 o 
  -5   2  12      887.42      968.89     10.69 o 
  -4   2  12      379.52      428.54      9.13 o 
  -3   2  12        0.48       -6.34      6.34 o 
  -2   2  12       34.05       21.22      8.42 o 
  -1   2  12       33.13       44.82      6.47 o 
   0   2  12      101.21      106.78      8.20 o 
   1   2  12        0.81       -2.28      7.64 o 
   2   2  12      217.61      267.02      9.80 o 
   3   2  12        1.19        3.56      5.15 o 
   4   2  12      243.82      220.18     19.09 o 
   5   2  12        1.10        6.44      8.65 o 
   6   2  12       68.88       78.07      8.88 o 
   7   2  12        1.49       14.81     10.07 o 
   8   2  12       59.05       50.17     10.48 o 
 -13   3  12        0.02        1.36      8.18 o 
 -12   3  12      244.47      243.60     69.45 o 
 -11   3  12      166.21      142.06     45.64 o 
 -10   3  12       11.04        7.80      6.64 o 
  -9   3  12        0.61       -1.58      8.16 o 
  -8   3  12        6.23       13.40      7.09 o 
  -7   3  12      487.09      488.76      9.12 o 
  -6   3  12      294.40      312.20     17.67 o 
  -5   3  12       14.18        3.22      6.21 o 
  -4   3  12       22.61       37.97      7.63 o 
  -3   3  12      155.85      174.04      8.12 o 
  -2   3  12      433.77      475.72     22.59 o 
  -1   3  12       49.75       47.17     11.05 o 
   0   3  12        3.98       -1.42      6.12 o 
   1   3  12        4.21        2.92      7.51 o 
   2   3  12      346.68      366.32      8.93 o 
   3   3  12      653.73      658.44     30.95 o 
   4   3  12       80.81       68.95      7.43 o 
   5   3  12        0.53      -13.71     13.71 o 
   6   3  12        0.16        6.82      8.35 o 
   7   3  12       11.58        9.66     10.34 o 
 -13   4  12        0.03        3.75      8.05 o 
 -12   4  12      112.09       84.68     29.89 o 
 -11   4  12      134.51      103.55     33.15 o 
 -10   4  12       33.61        9.71     13.82 o 
  -9   4  12       41.34       24.81      9.65 o 
  -8   4  12        2.74        7.47      7.15 o 
  -7   4  12      202.49      199.29     10.67 o 
  -6   4  12      194.27      172.90      6.06 o 
  -5   4  12       38.46       47.54      6.64 o 
  -4   4  12        1.10       -3.70      6.14 o 
  -3   4  12      111.57       84.85     11.27 o 
  -2   4  12      186.84      195.90      6.95 o 
  -1   4  12      201.70      214.18     18.32 o 
   0   4  12        2.10        9.18      5.94 o 
   1   4  12      199.42      185.00      9.67 o 
   2   4  12      350.28      298.03     18.50 o 
   3   4  12      115.55      109.72      9.11 o 
   4   4  12        3.35       -0.84      8.94 o 
   5   4  12        0.21       -5.76      8.75 o 
   6   4  12        1.29       -9.11      9.15 o 
   7   4  12       65.50       40.57      9.87 o 
 -13   5  12       74.20       33.45     31.19 o 
 -12   5  12        4.83        3.42      7.82 o 
 -11   5  12        1.52        1.66      7.39 o 
 -10   5  12        1.55        2.49      8.02 o 
  -9   5  12       70.45       61.89      8.83 o 
  -8   5  12      286.00      307.07     10.62 o 
  -7   5  12       28.01       24.34      7.18 o 
  -6   5  12       84.34       91.63      9.12 o 
  -5   5  12        2.80        5.14      5.84 o 
  -4   5  12      284.53      230.25      7.06 o 
  -3   5  12      247.43      271.76      8.28 o 
  -2   5  12      357.43      350.37     19.91 o 
  -1   5  12        1.46       -0.37      5.20 o 
   0   5  12      197.04      191.74      8.02 o 
   1   5  12       26.37       27.24      7.09 o 
   2   5  12       97.14      104.29      8.93 o 
   3   5  12       49.43       51.53      7.08 o 
   4   5  12      132.80      113.76     18.96 o 
   5   5  12        0.34       -0.44     18.97 o 
   6   5  12      123.58       92.53     12.42 o 
 -12   6  12       77.65       47.43     20.10 o 
 -11   6  12        0.58        5.91      9.72 o 
 -10   6  12        2.45        2.29      8.15 o 
  -9   6  12       12.67       12.75      7.15 o 
  -8   6  12       36.65       29.47      7.25 o 
  -7   6  12      101.45      121.70     13.79 o 
  -6   6  12        3.40        2.06      6.21 o 
  -5   6  12        1.86        8.28      7.05 o 
  -4   6  12       79.62       84.71      6.17 o 
  -3   6  12       61.57       56.88      6.16 o 
  -2   6  12      178.76      190.17     13.96 o 
  -1   6  12        2.94        4.36      7.23 o 
   0   6  12       90.21       97.66     10.48 o 
   1   6  12       15.34       16.99      7.01 o 
   2   6  12       58.57       40.81      7.30 o 
   3   6  12        1.07       -1.77     12.70 o 
   4   6  12       58.64       39.01     14.56 o 
   5   6  12        0.26      -11.25     11.25 o 
 -12   7  12       41.51       22.95     17.28 o 
 -11   7  12       32.09       17.36     13.77 o 
 -10   7  12      142.24      127.22     26.05 o 
  -9   7  12        0.17       -2.32      6.97 o 
  -8   7  12       40.46       36.28      7.09 o 
  -7   7  12       21.95       17.87      8.57 o 
  -6   7  12       33.23       13.99      8.67 o 
  -5   7  12      161.95      161.23      6.84 o 
  -4   7  12        7.43        4.72      6.97 o 
  -3   7  12       10.59        7.69     14.53 o 
  -2   7  12      195.18      200.74     28.66 o 
  -1   7  12      194.85      183.20      8.70 o 
   0   7  12        0.44       -5.98      7.92 o 
   1   7  12       24.98       27.22      7.02 o 
   2   7  12        6.19        7.44     10.12 o 
   3   7  12       17.11        4.21     10.44 o 
 -11   8  12        7.66        6.22     11.65 o 
 -10   8  12       47.93       49.16     18.79 o 
  -9   8  12        0.11       -3.45     10.53 o 
  -8   8  12       25.32       26.83      9.76 o 
  -7   8  12        0.62       -4.93     14.79 o 
  -6   8  12       72.08       64.98      8.75 o 
  -5   8  12        1.93        5.40      6.98 o 
  -4   8  12       22.65       17.02     17.07 o 
  -3   8  12       10.12        0.67      8.67 o 
  -2   8  12       65.47       51.05      7.34 o 
  -1   8  12       31.56       23.78      9.83 o 
   0   8  12        2.76      -10.17     10.17 o 
   1   8  12       14.53       29.27     10.05 o 
   2   8  12       33.19       22.72     10.85 o 
 -10   9  12       25.08       24.40     11.93 o 
  -9   9  12        1.29        4.77     10.18 o 
  -8   9  12        0.18        1.42     10.29 o 
  -7   9  12       37.80       28.61     11.52 o 
  -6   9  12        8.80       10.86      8.32 o 
  -5   9  12        2.28       12.16     10.16 o 
  -4   9  12      185.40      168.23     11.09 o 
  -3   9  12       18.93       22.46     10.27 o 
  -2   9  12       21.79       37.32      8.42 o 
  -1   9  12       15.83        8.57     10.27 o 
   0   9  12       12.16        8.01     10.13 o 
  -7  10  12       82.66       76.12     10.91 o 
  -6  10  12       21.02       26.28     10.22 o 
  -5  10  12        0.24        2.01      8.34 o 
  -4  10  12       56.09       45.75     23.46 o 
  -3  10  12        6.68        7.74     11.27 o 
  -2 -13  13       92.01       44.32      5.39 o 
  -1 -13  13        3.97        9.24      5.03 o 
   0 -13  13       25.14       21.80      6.82 o 
   1 -13  13        2.55       -4.11      9.73 o 
   2 -13  13       14.53        1.26      8.42 o 
   3 -13  13      134.55      115.00      8.18 o 
   4 -13  13      163.15      147.26     12.10 o 
   5 -13  13        0.05       -4.19      6.48 o 
   6 -13  13       16.92        9.38      8.32 o 
  -4 -12  13      251.19      245.42     12.66 o 
  -3 -12  13      134.26      125.68      7.26 o 
  -2 -12  13      117.02       94.98      7.46 o 
  -1 -12  13        0.12       -1.15      7.72 o 
   0 -12  13       31.58       22.66      8.42 o 
   1 -12  13       96.11      101.01      5.71 o 
   2 -12  13       70.05       69.59      9.43 o 
   3 -12  13       49.55       49.77      6.38 o 
   4 -12  13       80.54       89.61      6.60 o 
   5 -12  13       23.25       14.53      5.91 o 
   6 -12  13       14.84       29.57      8.75 o 
   7 -12  13       35.78       18.75      7.37 o 
   8 -12  13       77.73       79.54      9.37 o 
  -5 -11  13       51.05       51.42      6.05 o 
  -4 -11  13       98.23       81.10      8.04 o 
  -3 -11  13        6.55       16.29      6.35 o 
  -2 -11  13       72.34       73.04      7.66 o 
  -1 -11  13       44.37       43.42      6.09 o 
   0 -11  13       33.48       47.66      6.19 o 
   1 -11  13        0.48       -5.28      6.94 o 
   2 -11  13      281.07      282.26     12.38 o 
   3 -11  13       67.38       69.34      7.07 o 
   4 -11  13       23.62       22.56      5.37 o 
   5 -11  13       16.20       13.69      4.88 o 
   6 -11  13        5.99        9.52      6.23 o 
   7 -11  13       85.52      110.87      8.63 o 
   8 -11  13        1.24        7.15      8.39 o 
   9 -11  13       13.25       15.97      9.69 o 
  -6 -10  13       24.03       27.01      6.46 o 
  -5 -10  13       81.31       80.90      9.98 o 
  -4 -10  13       11.74       18.27      6.77 o 
  -3 -10  13        1.75       -0.55      5.86 o 
  -2 -10  13      183.19      201.25      7.53 o 
  -1 -10  13      339.42      361.08     10.31 o 
   0 -10  13      190.22      209.94     10.01 o 
   1 -10  13       65.67       69.83      7.22 o 
   2 -10  13      329.05      346.24     12.47 o 
   3 -10  13      333.58      352.87      9.09 o 
   4 -10  13       57.19       53.91      7.04 o 
   5 -10  13       84.35       97.69      7.18 o 
   6 -10  13       48.04       46.39      7.08 o 
   7 -10  13       53.58       45.79      7.20 o 
   8 -10  13       18.41       16.37      8.49 o 
   9 -10  13       15.57        9.97      8.38 o 
  -7  -9  13      127.27      120.35      6.91 o 
  -6  -9  13      147.23      143.48      8.71 o 
  -5  -9  13       31.28       41.92      5.38 o 
  -4  -9  13       51.24       49.13      7.10 o 
  -3  -9  13        0.48       -5.93      5.93 o 
  -2  -9  13        0.77        2.43      6.05 o 
  -1  -9  13       12.04       12.86      6.11 o 
   0  -9  13      802.95      766.88     15.83 o 
   1  -9  13       97.11       95.38      5.75 o 
   2  -9  13       22.62       25.76      5.04 o 
   3  -9  13        5.58       10.15      4.90 o 
   4  -9  13        3.43        0.79      5.40 o 
   5  -9  13       69.94       88.33      7.18 o 
   6  -9  13       23.36       16.21      6.18 o 
   7  -9  13       45.76       36.30      7.10 o 
   8  -9  13      126.78      114.84      8.31 o 
   9  -9  13      121.47       87.43     29.33 o 
  10  -9  13      118.36       92.89     35.85 o 
  -8  -8  13       94.39       92.14      7.26 o 
  -7  -8  13       74.28       95.83     10.04 o 
  -6  -8  13       24.33       38.24      7.56 o 
  -5  -8  13        0.12       -1.38     11.37 o 
  -4  -8  13      245.02      253.59      6.71 o 
  -3  -8  13      216.10      224.03     11.37 o 
  -2  -8  13       37.48       41.83      5.11 o 
  -1  -8  13      299.66      290.30      6.85 o 
   0  -8  13     1147.50     1205.02      8.25 o 
   1  -8  13      949.77      968.04     27.92 o 
   2  -8  13      168.14      176.38      9.73 o 
   3  -8  13       61.27       71.24      5.28 o 
   4  -8  13       16.91       13.33      4.47 o 
   5  -8  13      111.31      104.43      6.31 o 
   6  -8  13       11.59       10.25      5.98 o 
   7  -8  13       40.58       42.07      7.11 o 
   8  -8  13       78.68       77.88     14.22 o 
   9  -8  13       53.62       49.06     22.97 o 
  10  -8  13        4.55        2.77      8.74 o 
  -9  -7  13      163.12      140.20      7.91 o 
  -8  -7  13      233.41      227.51      9.06 o 
  -7  -7  13      122.89      118.63      6.40 o 
  -6  -7  13        1.76        4.14      6.71 o 
  -5  -7  13       70.14       75.53      7.58 o 
  -4  -7  13       45.46       43.42      5.81 o 
  -3  -7  13       77.33       81.64      5.94 o 
  -2  -7  13      572.88      558.76      7.38 o 
  -1  -7  13      156.61      157.43      6.35 o 
   0  -7  13      256.88      240.08      6.00 o 
   1  -7  13       41.27       33.94      5.90 o 
   2  -7  13       13.61       10.29      5.24 o 
   3  -7  13        0.80        1.32      5.87 o 
   4  -7  13        1.66       -4.97      5.80 o 
   5  -7  13       25.55       29.82     10.08 o 
   6  -7  13       84.32       75.95      7.32 o 
   7  -7  13        0.00        2.99      9.44 o 
   8  -7  13       56.72       49.77     10.74 o 
   9  -7  13       45.30       29.11     13.96 o 
  10  -7  13        0.13       -0.39      8.24 o 
 -10  -6  13      141.12      137.19      8.85 o 
  -9  -6  13       61.80       66.70      6.69 o 
  -8  -6  13        0.24        8.29      5.23 o 
  -7  -6  13        2.77       11.86      6.72 o 
  -6  -6  13       90.32      112.00     12.21 o 
  -5  -6  13      174.72      167.55      4.70 o 
  -4  -6  13        6.30        3.55      5.09 o 
  -3  -6  13        9.99        7.23      5.05 o 
  -2  -6  13      293.05      292.72      5.50 o 
  -1  -6  13      531.17      558.35     13.52 o 
   0  -6  13      238.95      248.68      5.04 o 
   1  -6  13      336.77      359.51      7.27 o 
   2  -6  13       57.26       71.59      5.42 o 
   3  -6  13      126.48      125.17      6.51 o 
   4  -6  13        5.92       -3.13      5.16 o 
   5  -6  13       86.62      122.48      9.95 o 
   6  -6  13      165.21      183.86     13.31 o 
   7  -6  13       44.86       50.78      6.18 o 
   8  -6  13       23.84        5.75      5.72 o 
   9  -6  13       47.36       22.20      8.88 o 
  10  -6  13       86.35       73.12     27.76 o 
 -11  -5  13       53.83       45.77      7.68 o 
 -10  -5  13       36.00       36.00      7.32 o 
  -9  -5  13        0.12       -0.48      6.84 o 
  -8  -5  13       53.31       49.63      7.04 o 
  -7  -5  13        0.81       -5.42      5.42 o 
  -6  -5  13        6.25       11.04      4.61 o 
  -5  -5  13      129.70      144.35      6.36 o 
  -4  -5  13      290.29      247.98      5.03 o 
  -3  -5  13      214.87      190.72      6.63 o 
  -2  -5  13       29.27       45.36      6.09 o 
  -1  -5  13      139.14      143.32     10.87 o 
   0  -5  13      106.10       93.95      7.25 o 
   1  -5  13      130.91      153.31      5.76 o 
   2  -5  13       35.99       41.72      5.35 o 
   3  -5  13        1.96       -3.51      5.96 o 
   4  -5  13       97.11       97.40      6.24 o 
   5  -5  13       66.51       64.97      6.10 o 
   6  -5  13        8.03       12.88      5.79 o 
   7  -5  13       64.38       73.63     14.07 o 
   8  -5  13        0.47       -3.39      6.74 o 
   9  -5  13       98.12       76.36     28.62 o 
  10  -5  13       58.82       44.03     21.03 o 
 -11  -4  13       71.90       77.41      8.60 o 
 -10  -4  13        6.57        0.00      8.29 o 
  -9  -4  13       71.54       69.65      7.14 o 
  -8  -4  13      105.94      112.98      9.73 o 
  -7  -4  13       44.34       54.55      5.48 o 
  -6  -4  13        0.94        2.17      5.83 o 
  -5  -4  13      109.25      117.07      5.72 o 
  -4  -4  13      630.71      660.10      6.36 o 
  -3  -4  13      878.12      980.37     14.30 o 
  -2  -4  13        0.95        1.23      6.13 o 
  -1  -4  13      192.20      211.94      5.42 o 
   0  -4  13      168.79      161.00      6.61 o 
   1  -4  13       26.26       24.64      6.18 o 
   2  -4  13       25.24       28.18      6.13 o 
   3  -4  13      125.77      141.73      6.43 o 
   4  -4  13      216.37      294.47      8.29 o 
   5  -4  13        0.83       -3.39      7.03 o 
   6  -4  13       13.75       -1.75      7.05 o 
   7  -4  13      285.34      227.52     92.41 o 
   8  -4  13        1.20       10.48      5.86 o 
   9  -4  13       58.88       42.21     20.62 o 
  10  -4  13       15.63       15.47      8.10 o 
 -12  -3  13       71.19       68.03     11.79 o 
 -11  -3  13        0.16       -5.62      8.27 o 
 -10  -3  13       12.50       20.55      6.88 o 
  -9  -3  13       26.21       30.13      7.09 o 
  -8  -3  13       62.41       85.37      7.24 o 
  -7  -3  13        5.23        3.87      5.08 o 
  -6  -3  13      272.37      264.24     10.03 o 
  -5  -3  13      640.24      643.88     19.84 o 
  -4  -3  13      643.66      670.34     29.52 o 
  -3  -3  13      751.96      761.97     27.46 o 
  -2  -3  13       50.22       54.57      5.74 o 
  -1  -3  13       26.18       42.02      6.37 o 
   0  -3  13       79.29       74.95      6.52 o 
   1  -3  13        0.48       -5.14      6.21 o 
   2  -3  13      158.52      173.08      9.14 o 
   3  -3  13        2.06        7.79      5.92 o 
   4  -3  13       71.49       64.43      7.59 o 
   5  -3  13      130.51      137.29      7.77 o 
   6  -3  13        1.58        3.02      7.84 o 
   7  -3  13      146.86       97.52     48.48 o 
   8  -3  13       20.50        6.10     10.88 o 
   9  -3  13        0.33       -0.98      9.78 o 
  10  -3  13       12.31        9.37     10.94 o 
 -12  -2  13       10.18        5.53      8.09 o 
 -11  -2  13        0.02       -7.94      8.16 o 
 -10  -2  13       98.91       95.65      7.39 o 
  -9  -2  13      193.46      180.13      8.20 o 
  -8  -2  13      225.32      199.33     11.56 o 
  -7  -2  13      344.99      373.49     10.16 o 
  -6  -2  13      477.19      487.02      9.21 o 
  -5  -2  13     1532.95     1675.27     23.66 o 
  -4  -2  13      510.40      514.11      6.98 o 
  -3  -2  13     1345.72     1453.45     34.53 o 
  -2  -2  13       13.83       10.82      5.58 o 
  -1  -2  13      345.06      352.08      8.81 o 
   0  -2  13      110.77      143.25      6.82 o 
   1  -2  13      188.10      225.69      7.19 o 
   2  -2  13      128.16      173.72      7.99 o 
   3  -2  13        0.62        3.66      5.92 o 
   4  -2  13      138.38      119.75     10.91 o 
   5  -2  13      674.17      640.11     27.59 o 
   6  -2  13        0.45       -2.98      7.20 o 
   7  -2  13      218.05      154.89     44.25 o 
   8  -2  13       56.69       33.77     22.43 o 
   9  -2  13        3.78        9.75      9.73 o 
 -12  -1  13        0.68       -2.04      8.01 o 
 -11  -1  13        0.38        3.21      8.04 o 
 -10  -1  13       47.20       43.83      7.09 o 
  -9  -1  13        5.52       11.08      7.06 o 
  -8  -1  13      402.63      346.30      7.19 o 
  -7  -1  13      127.72      125.22      9.03 o 
  -6  -1  13      156.17      198.16      6.75 o 
  -5  -1  13        3.56        5.36      6.16 o 
  -4  -1  13       94.96      106.74      8.07 o 
  -3  -1  13      258.96      260.75     10.25 o 
  -2  -1  13      394.04      451.68     16.18 o 
  -1  -1  13        0.41       -4.73      6.37 o 
   0  -1  13      272.28      275.77      7.33 o 
   1  -1  13       70.00       81.94      6.40 o 
   2  -1  13       10.90       25.30      7.37 o 
   3  -1  13      183.30      199.35      8.05 o 
   4  -1  13        3.68        4.02      5.91 o 
   5  -1  13      563.77      519.94     20.87 o 
   6  -1  13       18.70        9.11      7.33 o 
   7  -1  13        0.85        4.57      8.36 o 
   8  -1  13        7.78        5.60      7.85 o 
   9  -1  13       40.33       18.83     12.70 o 
 -12   0  13       22.87       16.40      8.24 o 
 -11   0  13       19.51       13.54      9.32 o 
 -10   0  13       16.75        3.95      9.26 o 
  -9   0  13      141.26      144.28     20.55 o 
  -8   0  13      500.56      461.27     16.61 o 
  -7   0  13     1085.64     1151.39     24.26 o 
  -6   0  13      156.85      153.99      5.92 o 
  -5   0  13       43.06       47.31      6.29 o 
  -4   0  13      184.79      182.95      8.28 o 
  -3   0  13        1.71        2.08      7.75 o 
  -2   0  13        3.97       -7.79      7.79 o 
  -1   0  13        9.88       25.62      6.36 o 
   0   0  13      360.77      429.58     22.85 o 
   1   0  13       14.60        9.79      6.10 o 
   2   0  13      220.22      206.44      8.05 o 
   3   0  13       95.92      109.35      7.73 o 
   4   0  13      121.48      126.56      6.52 o 
   5   0  13      117.54      132.13      9.65 o 
   6   0  13      156.06      153.97     17.91 o 
   7   0  13        1.69        5.69      6.65 o 
   8   0  13        2.67       -4.63      9.97 o 
   9   0  13       15.95       13.59     15.01 o 
 -12   1  13        2.63        1.34      7.82 o 
 -11   1  13        6.75        2.24      6.60 o 
 -10   1  13        7.74        3.47      6.66 o 
  -9   1  13      258.27      194.46     41.18 o 
  -8   1  13      203.75      227.64     11.41 o 
  -7   1  13       24.58       17.81      7.55 o 
  -6   1  13       50.72       57.63      8.13 o 
  -5   1  13        3.52       13.21      7.60 o 
  -4   1  13       99.24      102.56      5.88 o 
  -3   1  13       48.41       57.90      6.33 o 
  -2   1  13        1.88        0.40      5.35 o 
  -1   1  13       25.06       31.00     10.50 o 
   0   1  13       52.37       53.82     13.05 o 
   1   1  13      601.57      581.35     32.39 o 
   2   1  13      108.86       94.47      6.45 o 
   3   1  13      177.50      166.43      7.92 o 
   4   1  13       68.75       48.54     10.07 o 
   5   1  13       12.37       18.44      6.99 o 
   6   1  13       34.38       39.76      7.00 o 
   7   1  13        0.92       -0.23      8.24 o 
   8   1  13        0.31       -2.31      8.33 o 
 -12   2  13        9.25        4.02      8.28 o 
 -11   2  13        3.66        6.97      6.54 o 
 -10   2  13       14.44       10.67      6.71 o 
  -9   2  13      245.53      205.75     38.83 o 
  -8   2  13      103.10       91.12      8.56 o 
  -7   2  13      174.78      194.79      8.03 o 
  -6   2  13       67.34       71.09      6.54 o 
  -5   2  13      236.21      212.47      6.88 o 
  -4   2  13       40.08       37.01      6.36 o 
  -3   2  13      264.19      310.80      7.47 o 
  -2   2  13        0.81        3.39      6.02 o 
  -1   2  13      303.41      323.33      8.09 o 
   0   2  13      374.86      353.03     18.94 o 
   1   2  13      671.31      635.42     26.44 o 
   2   2  13       20.02       22.18      5.43 o 
   3   2  13      202.84      208.90      8.45 o 
   4   2  13        1.03        3.00      7.01 o 
   5   2  13        2.50        9.25      8.51 o 
   6   2  13        4.66        3.79      8.05 o 
   7   2  13       29.32       25.43     11.84 o 
 -12   3  13        4.75       -0.99      7.81 o 
 -11   3  13       62.77       48.81     18.79 o 
 -10   3  13      177.24      172.16     49.07 o 
  -9   3  13       36.64       28.23      8.43 o 
  -8   3  13        0.41        7.18      8.59 o 
  -7   3  13       88.01      101.95      7.66 o 
  -6   3  13       74.62       64.43     10.71 o 
  -5   3  13       45.12       52.56     14.32 o 
  -4   3  13      302.16      358.44     13.03 o 
  -3   3  13        0.11       -1.87      6.26 o 
  -2   3  13        0.48        7.87      5.19 o 
  -1   3  13        8.80       17.64      5.92 o 
   0   3  13      106.10      106.17      7.75 o 
   1   3  13      511.05      535.09     35.33 o 
   2   3  13       72.11       95.41      8.68 o 
   3   3  13       55.59       54.69      8.94 o 
   4   3  13      100.88      100.17     12.62 o 
   5   3  13       12.20       13.30      8.54 o 
   6   3  13        1.21       -2.06      8.37 o 
   7   3  13       61.37       35.76     10.06 o 
 -12   4  13        3.40       -1.42      7.88 o 
 -11   4  13       27.79       16.91      9.81 o 
 -10   4  13       15.09       11.96      8.20 o 
  -9   4  13      202.61      170.23     31.68 o 
  -8   4  13       36.34       40.85     14.75 o 
  -7   4  13       26.27       19.70     10.11 o 
  -6   4  13        4.96       12.47      7.18 o 
  -5   4  13      111.45      149.51      7.79 o 
  -4   4  13      137.41      138.88      6.56 o 
  -3   4  13        0.05        6.52      5.80 o 
  -2   4  13       55.56       59.07      7.42 o 
  -1   4  13      205.26      165.93     21.09 o 
   0   4  13      112.00      118.48      6.55 o 
   1   4  13      231.12      232.29     24.93 o 
   2   4  13      109.92      108.21      9.20 o 
   3   4  13       50.10       33.54      8.72 o 
   4   4  13       12.09        5.56     11.88 o 
   5   4  13       84.96       85.33     15.43 o 
   6   4  13       67.59       61.77      9.98 o 
 -12   5  13       80.85       61.40     22.74 o 
 -11   5  13        2.10        0.08      8.10 o 
 -10   5  13        2.06        1.56      6.98 o 
  -9   5  13      131.96      130.23      9.21 o 
  -8   5  13        0.09       -8.73      8.73 o 
  -7   5  13       43.83       51.42      8.88 o 
  -6   5  13        1.82        9.73      8.61 o 
  -5   5  13       13.88       18.25      6.90 o 
  -4   5  13        8.72       14.45      6.01 o 
  -3   5  13      205.75      209.42      8.39 o 
  -2   5  13        1.67       -2.10      7.08 o 
  -1   5  13      288.94      309.49      8.81 o 
   0   5  13        2.96       -8.12      8.12 o 
   1   5  13        2.74        7.90      6.87 o 
   2   5  13        2.87        5.06     15.31 o 
   3   5  13        0.01        7.63     11.39 o 
   4   5  13        0.19        3.37     10.29 o 
   5   5  13      178.64      145.40     11.33 o 
 -11   6  13        4.76       -2.55     11.79 o 
 -10   6  13       42.24       19.44     10.29 o 
  -9   6  13        8.30        6.07      8.65 o 
  -8   6  13       11.27        9.11      8.57 o 
  -7   6  13       11.80       17.18     11.78 o 
  -6   6  13        3.71        4.35      8.00 o 
  -5   6  13       23.60        8.15      6.96 o 
  -4   6  13       45.69       29.35      8.68 o 
  -3   6  13      160.44      140.48      9.16 o 
  -2   6  13        0.02       -8.77     17.46 o 
  -1   6  13      294.85      290.11      8.23 o 
   0   6  13       35.28       35.16     16.21 o 
   1   6  13       16.09       12.27      6.10 o 
   2   6  13        0.27        3.97     10.12 o 
   3   6  13       18.32        8.42      8.56 o 
   4   6  13       74.56       59.30      8.92 o 
 -11   7  13       20.25       17.75     11.82 o 
 -10   7  13        9.27       18.56     10.19 o 
  -9   7  13       11.46        2.75     10.42 o 
  -8   7  13       10.27       17.95      9.50 o 
  -7   7  13        2.01       -8.53      8.53 o 
  -6   7  13       32.66       26.64      6.22 o 
  -5   7  13       18.80       25.91      8.68 o 
  -4   7  13       35.08       37.57     10.49 o 
  -3   7  13      164.29      158.98     26.29 o 
  -2   7  13        4.26        1.43      7.16 o 
  -1   7  13        0.58       -8.56      8.56 o 
   0   7  13       21.24       35.42      8.41 o 
   1   7  13       18.02       28.19     15.71 o 
   2   7  13        1.25        3.35     12.96 o 
 -10   8  13       11.51        6.16     12.00 o 
  -9   8  13      111.33      109.65     10.17 o 
  -8   8  13        5.59        7.38      7.30 o 
  -7   8  13        0.49        3.16     10.23 o 
  -6   8  13       48.60       37.10      8.58 o 
  -5   8  13       28.10       37.82     10.28 o 
  -4   8  13       43.18       54.28      8.75 o 
  -3   8  13      107.28      104.86     10.52 o 
  -2   8  13        0.14        5.29      8.32 o 
  -1   8  13        2.18        7.47      8.51 o 
   0   8  13        8.18        4.20     12.40 o 
   1   8  13       34.27       25.83     11.94 o 
  -8   9  13      125.16      130.85     18.71 o 
  -7   9  13       11.73       -0.32     10.32 o 
  -6   9  13        5.24       16.01     10.13 o 
  -5   9  13       85.59       69.30      8.79 o 
  -4   9  13        0.67       21.12     10.14 o 
  -3   9  13        0.32        1.66     10.87 o 
  -2   9  13       16.59       -0.99      7.79 o 
   0 -13  14       15.46       13.50      8.92 o 
   1 -13  14        0.54       10.61      8.15 o 
   2 -13  14       24.27       30.83      7.21 o 
   3 -13  14        0.42       -5.20      8.20 o 
   4 -13  14       59.67       48.66      6.00 o 
   5 -13  14      221.64      215.01      7.63 o 
  -3 -12  14      160.49      156.37     10.18 o 
  -2 -12  14       20.21       17.22      8.37 o 
  -1 -12  14        0.21       -8.35      8.35 o 
   0 -12  14       77.81       68.23      7.51 o 
   1 -12  14       56.76       44.15      6.62 o 
   2 -12  14      182.55      153.07      7.79 o 
   3 -12  14      104.50      130.36      8.55 o 
   4 -12  14       18.35       26.97     12.03 o 
   5 -12  14       19.34       18.20      6.54 o 
   6 -12  14        5.07       -4.33      8.38 o 
   7 -12  14        3.35        7.80      9.71 o 
  -4 -11  14        2.24        6.10     11.86 o 
  -3 -11  14       11.07       11.46      9.66 o 
  -2 -11  14       50.61       47.56     10.32 o 
  -1 -11  14        5.37       10.93      7.79 o 
   0 -11  14       24.53       31.83      9.29 o 
   1 -11  14       71.65       56.84      7.20 o 
   2 -11  14       90.22       83.64      7.21 o 
   3 -11  14      199.71      224.55      6.80 o 
   4 -11  14       21.23       21.73      5.39 o 
   5 -11  14       13.62        2.70      6.52 o 
   6 -11  14      112.11      104.64      8.76 o 
   7 -11  14       78.70       80.64      7.54 o 
   8 -11  14      143.36      160.43      9.20 o 
  -6 -10  14       28.95       28.94      8.81 o 
  -5 -10  14      176.87      179.91      7.82 o 
  -4 -10  14        0.95       -5.21      7.23 o 
  -3 -10  14       20.64       16.30      6.96 o 
  -2 -10  14      310.40      300.03      9.35 o 
  -1 -10  14      197.14      201.10      7.88 o 
   0 -10  14      344.23      321.20     15.03 o 
   1 -10  14      104.26      116.43      6.43 o 
   2 -10  14        4.64       -0.23      6.97 o 
   3 -10  14       56.01       46.41      6.17 o 
   4 -10  14        0.15       -2.93      6.90 o 
   5 -10  14        8.38        6.00      6.17 o 
   6 -10  14       80.48       79.02      8.04 o 
   7 -10  14       98.92      117.28      7.79 o 
   8 -10  14        0.41        1.64      8.47 o 
  -7  -9  14        7.64        2.14      8.25 o 
  -6  -9  14       26.00       25.16      7.29 o 
  -5  -9  14       35.48       40.99      6.93 o 
  -4  -9  14        4.47       -3.19      7.97 o 
  -3  -9  14       12.92        8.22      5.94 o 
  -2  -9  14      129.01      133.94      8.52 o 
  -1  -9  14       24.53       42.21     12.29 o 
   0  -9  14       77.27       74.31      6.33 o 
   1  -9  14       59.35       77.85      5.13 o 
   2  -9  14       14.32       19.42      5.89 o 
   3  -9  14       14.89       21.80      5.33 o 
   4  -9  14       75.75       72.28      6.21 o 
   5  -9  14        3.33       14.82      4.86 o 
   6  -9  14       89.65       99.64      6.50 o 
   7  -9  14        7.10       16.16      8.45 o 
   8  -9  14       22.88       17.36      8.61 o 
   9  -9  14      125.93       98.78     28.43 o 
  -8  -8  14        7.97       -3.52      7.25 o 
  -7  -8  14      162.47      156.08      8.95 o 
  -6  -8  14       35.83       17.43      5.46 o 
  -5  -8  14       18.18       14.89      6.18 o 
  -4  -8  14       43.44       33.14      6.86 o 
  -3  -8  14       60.12       63.36      7.01 o 
  -2  -8  14      477.95      497.46      7.40 o 
  -1  -8  14      379.84      395.06     18.86 o 
   0  -8  14       10.38       13.12      5.84 o 
   1  -8  14       99.74      103.74      6.22 o 
   2  -8  14        0.08        0.69      5.72 o 
   3  -8  14       10.07        7.76      6.73 o 
   4  -8  14      305.74      343.35      8.06 o 
   5  -8  14       93.85      115.84      7.99 o 
   6  -8  14        3.12       -4.28      6.94 o
[truncated: 67,702 more chars]
